# Supplementary material for: Prioritization of novel anti-infective stilbene derivatives by combining metabolomic data organization and a stringent 3R-infection model in a knowledge graph
Source: RSC Adv. 2025 Apr 23;15(17):13010–30. doi: 10.1039/d4ra08421g (PMC12015462; doi:10.1039/d4ra08421g)
Supplement: RA-015-D4RA08421G-s001 [file RA-015-D4RA08421G-s001.csv]

conc	cond	mean	sd	median	mad	log10conc	readout
0.411522634	(+)-Gnetin_D	0.935421671	0.230783012	0.936814897	0.128897418	-0.385606274	Mm in infection
1.234567901	(+)-Gnetin_D	1.144471707	0.19573293	1.167689099	0.261936944	0.091514981	Mm in infection
3.703703704	(+)-Gnetin_D	1.531077856	0.105855245	1.5406478	0.089294096	0.568636236	Mm in infection
11.11111111	(+)-Gnetin_D	1.709491916	0.297959186	1.720114181	0.271149005	1.045757491	Mm in infection
33.33333333	(+)-Gnetin_D	1.684989322	0.239777943	1.686460195	0.182657254	1.522878745	Mm in infection
100	(+)-Gnetin_D	0.863597513	0.385359836	0.833899464	0.486734292	2	Mm in infection
0.411522634	(+)-Gnetin_D	1.614428678	1.154424795	0.942473142	0.149877469	-0.385606274	Dd in infection
1.234567901	(+)-Gnetin_D	1.114765232	0.583330425	0.887882792	0.073799482	0.091514981	Dd in infection
3.703703704	(+)-Gnetin_D	1.125653191	0.574891459	0.851217244	0.070738811	0.568636236	Dd in infection
11.11111111	(+)-Gnetin_D	0.814731131	0.193967052	0.803038073	0.0553247	1.045757491	Dd in infection
33.33333333	(+)-Gnetin_D	0.583321478	0.468076668	0.861942217	0.041843761	1.522878745	Dd in infection
100	(+)-Gnetin_D	0.476941782	0.601431568	0.826184004	0.086629585	2	Dd in infection
0.411522634	(+)-Gnetupendin_C	1.11918419	0.46646728	1.221114517	0.233763938	-0.385606274	Mm in infection
1.234567901	(+)-Gnetupendin_C	1.451657686	0.350450516	1.434673719	0.184086175	0.091514981	Mm in infection
3.703703704	(+)-Gnetupendin_C	1.542325536	0.327414041	1.470883001	0.165468518	0.568636236	Mm in infection
11.11111111	(+)-Gnetupendin_C	1.666040172	0.293915504	1.668334563	0.226664239	1.045757491	Mm in infection
33.33333333	(+)-Gnetupendin_C	1.093680971	0.118986231	1.048315612	0.083651813	1.522878745	Mm in infection
100	(+)-Gnetupendin_C	0.277964811	0.19890386	0.354619501	0.14235094	2	Mm in infection
0.411522634	(+)-Gnetupendin_C	0.942061108	0.731319708	1.00788643	0.02815785	-0.385606274	Dd in infection
1.234567901	(+)-Gnetupendin_C	0.976217622	0.67625364	0.917750799	0.051547246	0.091514981	Dd in infection
3.703703704	(+)-Gnetupendin_C	0.988470321	0.762251912	0.859907619	0.085454829	0.568636236	Dd in infection
11.11111111	(+)-Gnetupendin_C	1.05252289	0.782974154	0.767719333	0.049011261	1.045757491	Dd in infection
33.33333333	(+)-Gnetupendin_C	1.006051783	0.890202778	0.74562679	0.038740497	1.522878745	Dd in infection
100	(+)-Gnetupendin_C	1.140384685	0.8072515	0.830502622	0.036947467	2	Dd in infection
0.411522634	Gnetin_C	0.917235874	0.334312911	0.857892949	0.287010455	-0.385606274	Mm in infection
1.234567901	Gnetin_C	0.97715424	0.343678599	1.002195095	0.219701249	0.091514981	Mm in infection
3.703703704	Gnetin_C	1.266417731	0.596536895	1.15698224	0.641870611	0.568636236	Mm in infection
11.11111111	Gnetin_C	1.406896957	0.325726891	1.434617779	0.359310056	1.045757491	Mm in infection
33.33333333	Gnetin_C	1.312947558	0.819016261	1.040657876	0.356256816	1.522878745	Mm in infection
100	Gnetin_C	0.519741665	0.246506041	0.531228436	0.30737653	2	Mm in infection
0.411522634	Gnetin_C	1.159620289	1.215092123	0.946142165	0.043862826	-0.385606274	Dd in infection
1.234567901	Gnetin_C	1.051393553	0.848168742	0.950946699	0.095597995	0.091514981	Dd in infection
3.703703704	Gnetin_C	0.972192619	0.696138054	0.875090424	0.077868944	0.568636236	Dd in infection
11.11111111	Gnetin_C	0.798132411	0.588968878	0.866820133	0.014807502	1.045757491	Dd in infection
33.33333333	Gnetin_C	1.434743232	1.7065232	0.853166823	0.073437565	1.522878745	Dd in infection
100	Gnetin_C	0.881512157	0.435355287	0.836413792	0.084544913	2	Dd in infection
0.411522634	(-)-Gnetoline_A	1.528329453	0.323033327	1.390168003	0.189669334	-0.385606274	Mm in infection
1.234567901	(-)-Gnetoline_A	1.726011413	0.36885931	1.6034124	0.245269536	0.091514981	Mm in infection
3.703703704	(-)-Gnetoline_A	1.757506315	0.304393919	1.707864722	0.136510233	0.568636236	Mm in infection
11.11111111	(-)-Gnetoline_A	1.387330248	0.2648587	1.346566351	0.183975341	1.045757491	Mm in infection
33.33333333	(-)-Gnetoline_A	0.883691789	0.184148782	0.861345153	0.19190752	1.522878745	Mm in infection
100	(-)-Gnetoline_A	0.121731678	0.188059888	0.176533762	0.050457203	2	Mm in infection
0.411522634	(-)-Gnetoline_A	1.462136243	0.885974163	0.965370519	0.134265235	-0.385606274	Dd in infection
1.234567901	(-)-Gnetoline_A	1.09413576	0.672946407	0.844490655	0.053967074	0.091514981	Dd in infection
3.703703704	(-)-Gnetoline_A	1.05663516	0.540780922	0.850538618	0.020615552	0.568636236	Dd in infection
11.11111111	(-)-Gnetoline_A	0.885438645	0.625495107	0.794788329	0.098797564	1.045757491	Dd in infection
33.33333333	(-)-Gnetoline_A	0.789655912	1.021683102	0.794905226	0.131571565	1.522878745	Dd in infection
100	(-)-Gnetoline_A	-0.103794132	1.232398827	0.380592692	0.141823338	2	Dd in infection
0.411522634	(-)-Latifolol	1.161431209	0.170921041	1.117838691	0.1723342	-0.385606274	Mm in infection
1.234567901	(-)-Latifolol	1.601362841	0.234163265	1.581848225	0.243861167	0.091514981	Mm in infection
3.703703704	(-)-Latifolol	1.923370426	0.399097584	1.776090565	0.211670349	0.568636236	Mm in infection
11.11111111	(-)-Latifolol	1.357480063	0.538204444	1.2492369	0.51985127	1.045757491	Mm in infection
33.33333333	(-)-Latifolol	0.814626385	0.234794641	0.815974284	0.232461173	1.522878745	Mm in infection
100	(-)-Latifolol	0.0294093	0.173636833	0.075706546	0.102237722	2	Mm in infection
0.411522634	(-)-Latifolol	1.124628279	0.48306225	0.937943896	0.198865361	-0.385606274	Dd in infection
1.234567901	(-)-Latifolol	0.858430348	0.171913039	0.817249755	0.066048949	0.091514981	Dd in infection
3.703703704	(-)-Latifolol	0.914195874	0.400962658	0.797585577	0.102508629	0.568636236	Dd in infection
11.11111111	(-)-Latifolol	0.75138799	0.638623087	0.745174639	0.083010657	1.045757491	Dd in infection
33.33333333	(-)-Latifolol	0.610418408	0.897715396	0.689596213	0.151206581	1.522878745	Dd in infection
100	(-)-Latifolol	-0.031343305	1.160785135	0.327829536	0.1487478	2	Dd in infection
0.411522634	(-)-Gnetin_E	1.645318124	0.519548687	1.543284162	0.184427577	-0.385606274	Mm in infection
1.234567901	(-)-Gnetin_E	2.020083678	0.537048774	1.842803005	0.097975405	0.091514981	Mm in infection
3.703703704	(-)-Gnetin_E	1.955726781	0.6500868	1.720443913	0.325655617	0.568636236	Mm in infection
11.11111111	(-)-Gnetin_E	1.692420403	0.405660151	1.548580164	0.177720856	1.045757491	Mm in infection
33.33333333	(-)-Gnetin_E	0.981910797	0.235374093	0.954068713	0.284548334	1.522878745	Mm in infection
100	(-)-Gnetin_E	0.462996846	0.300474471	0.491060307	0.317659566	2	Mm in infection
0.411522634	(-)-Gnetin_E	1.192432907	1.297634844	0.935870812	0.039279314	-0.385606274	Dd in infection
1.234567901	(-)-Gnetin_E	1.159779571	1.054455735	0.89224873	0.190950619	0.091514981	Dd in infection
3.703703704	(-)-Gnetin_E	1.120506504	0.850945188	0.920097612	0.12313124	0.568636236	Dd in infection
11.11111111	(-)-Gnetin_E	1.136466116	0.848106082	0.884772423	0.031579762	1.045757491	Dd in infection
33.33333333	(-)-Gnetin_E	0.953424887	0.245531087	0.860706764	0.047278749	1.522878745	Dd in infection
100	(-)-Gnetin_E	0.355694398	1.193106403	0.568122065	0.526091511	2	Dd in infection
0.411522634	Macrostachyol_A	1.387099294	0.352846407	1.298338209	0.356313316	-0.385606274	Mm in infection
1.234567901	Macrostachyol_A	1.576018763	0.320789152	1.526160171	0.128613278	0.091514981	Mm in infection
3.703703704	Macrostachyol_A	1.625473611	0.390947624	1.544413441	0.152463607	0.568636236	Mm in infection
11.11111111	Macrostachyol_A	1.514169701	0.346205053	1.568069491	0.415551454	1.045757491	Mm in infection
33.33333333	Macrostachyol_A	0.80721404	0.207378905	0.759510632	0.068605884	1.522878745	Mm in infection
100	Macrostachyol_A	0.33403256	0.154999254	0.375008593	0.053328387	2	Mm in infection
0.411522634	Macrostachyol_A	1.427114153	1.198285217	0.912937083	0.219833243	-0.385606274	Dd in infection
1.234567901	Macrostachyol_A	1.456237552	1.039873386	0.902597023	0.120248021	0.091514981	Dd in infection
3.703703704	Macrostachyol_A	1.190511458	1.021574626	0.920262402	0.104979501	0.568636236	Dd in infection
11.11111111	Macrostachyol_A	1.114088015	0.767932262	0.910279763	0.117557645	1.045757491	Dd in infection
33.33333333	Macrostachyol_A	0.630376103	0.893837446	0.82137375	0.103950259	1.522878745	Dd in infection
100	Macrostachyol_A	-0.928710576	1.651210631	0.037320947	0.104000019	2	Dd in infection
0.411522634	Gnemonol_B	1.31884326	0.744626682	1.459434567	0.170044382	-0.385606274	Mm in infection
1.234567901	Gnemonol_B	1.053083737	0.450844406	0.946205016	0.603060797	0.091514981	Mm in infection
3.703703704	Gnemonol_B	1.268049745	0.53019478	1.444248042	0.388174806	0.568636236	Mm in infection
11.11111111	Gnemonol_B	1.244512171	0.286997533	1.282061067	0.409554061	1.045757491	Mm in infection
33.33333333	Gnemonol_B	1.120765965	0.182756361	1.174816722	0.128361608	1.522878745	Mm in infection
100	Gnemonol_B	0.610475566	0.518216811	0.453470979	0.311195368	2	Mm in infection
0.411522634	Gnemonol_B	1.5920212	1.733805464	0.927356793	0.198979926	-0.385606274	Dd in infection
1.234567901	Gnemonol_B	1.392493828	1.250182691	0.857075785	0.114054132	0.091514981	Dd in infection
3.703703704	Gnemonol_B	1.389416828	1.272039572	0.921485063	0.174040943	0.568636236	Dd in infection
11.11111111	Gnemonol_B	1.201723828	0.990611027	0.886071536	0.218967518	1.045757491	Dd in infection
33.33333333	Gnemonol_B	1.139309897	0.888239863	0.8147479	0.281888035	1.522878745	Dd in infection
100	Gnemonol_B	0.513203868	1.449543286	0.334235143	0.181964993	2	Dd in infection
0.411522634	(-)-Gnemontanin_G	0.590486794	0.221562923	0.692074246	0.075562361	-0.385606274	Mm in infection
1.234567901	(-)-Gnemontanin_G	0.825457058	0.076898604	0.856684811	0.037279367	0.091514981	Mm in infection
3.703703704	(-)-Gnemontanin_G	0.761980669	0.095413063	0.741919935	0.094481585	0.568636236	Mm in infection
11.11111111	(-)-Gnemontanin_G	0.58379214	0.089977846	0.594768714	0.108243783	1.045757491	Mm in infection
33.33333333	(-)-Gnemontanin_G	0.655729715	0.226199738	0.723808964	0.172370134	1.522878745	Mm in infection
100	(-)-Gnemontanin_G	0.718972456	0.10190901	0.757159321	0.057989711	2	Mm in infection
0.411522634	(-)-Gnemontanin_G	0.582329269	0.699947027	0.958347332	0.082367856	-0.385606274	Dd in infection
1.234567901	(-)-Gnemontanin_G	0.707771541	0.495594012	0.975870164	0.052920283	0.091514981	Dd in infection
3.703703704	(-)-Gnemontanin_G	0.603820053	0.686892745	0.995562509	0.014308483	0.568636236	Dd in infection
11.11111111	(-)-Gnemontanin_G	0.648873786	0.512845346	0.937755507	0.021292072	1.045757491	Dd in infection
33.33333333	(-)-Gnemontanin_G	0.724872355	0.369214141	0.91404517	0.069856207	1.522878745	Dd in infection
100	(-)-Gnemontanin_G	1.03115075	0.201590991	0.915893624	0.003349666	2	Dd in infection
0.411522634	(-)-Gnetumontanin_A	0.905660081	0.004962421	0.905129736	0.006146271	-0.385606274	Mm in infection
1.234567901	(-)-Gnetumontanin_A	1.323648635	0.148894999	1.347637772	0.165242882	0.091514981	Mm in infection
3.703703704	(-)-Gnetumontanin_A	1.203185731	0.031512684	1.204810744	0.043060226	0.568636236	Mm in infection
11.11111111	(-)-Gnetumontanin_A	1.453309688	0.210268765	1.523628322	0.142002167	1.045757491	Mm in infection
33.33333333	(-)-Gnetumontanin_A	1.569601708	0.057620452	1.600291789	0.007545385	1.522878745	Mm in infection
100	(-)-Gnetumontanin_A	0.413020899	0.402645455	0.591213277	0.155095635	2	Mm in infection
0.411522634	(-)-Gnetumontanin_A	1.258568643	0.487393788	1.021253518	0.127459985	-0.385606274	Dd in infection
1.234567901	(-)-Gnetumontanin_A	0.885740937	0.162203297	0.969876977	0.027742872	0.091514981	Dd in infection
3.703703704	(-)-Gnetumontanin_A	0.597927431	0.561341002	0.904791228	0.050635487	0.568636236	Dd in infection
11.11111111	(-)-Gnetumontanin_A	0.544476102	0.562684237	0.846889656	0.065825702	1.045757491	Dd in infection
33.33333333	(-)-Gnetumontanin_A	0.514707361	0.551814068	0.804047378	0.085443166	1.522878745	Dd in infection
100	(-)-Gnetumontanin_A	0.063299419	1.232877386	0.76227634	0.03791567	2	Dd in infection
0.411522634	(-)-Gnetuhainin_M	0.572118552	0.052318957	0.567845811	0.067871691	-0.385606274	Mm in infection
1.234567901	(-)-Gnetuhainin_M	1.117106267	0.182267527	1.058713059	0.129760032	0.091514981	Mm in infection
3.703703704	(-)-Gnetuhainin_M	1.272764925	0.081193974	1.275693631	0.11380629	0.568636236	Mm in infection
11.11111111	(-)-Gnetuhainin_M	1.353021605	0.21310753	1.232158129	0.006428103	1.045757491	Mm in infection
33.33333333	(-)-Gnetuhainin_M	0.288747789	0.119517079	0.312634582	0.121399754	1.522878745	Mm in infection
100	(-)-Gnetuhainin_M	-0.04277653	0.324331453	0.141439914	0.008979354	2	Mm in infection
0.411522634	(-)-Gnetuhainin_M	1.503286705	1.161464717	0.878820616	0.135180839	-0.385606274	Dd in infection
1.234567901	(-)-Gnetuhainin_M	1.150281443	0.41150417	0.944249924	0.091567183	0.091514981	Dd in infection
3.703703704	(-)-Gnetuhainin_M	0.73184751	0.229176687	0.858902798	0.015494754	0.568636236	Dd in infection
11.11111111	(-)-Gnetuhainin_M	0.645836771	0.367807816	0.830470614	0.080478947	1.045757491	Dd in infection
33.33333333	(-)-Gnetuhainin_M	0.396223411	0.905223588	0.902567201	0.048046787	1.522878745	Dd in infection
100	(-)-Gnetuhainin_M	0.110505431	1.133367182	0.728298462	0.107407072	2	Dd in infection
