# Supplementary material for: Prioritization of novel anti-infective stilbene derivatives by combining metabolomic data organization and a stringent 3R-infection model in a knowledge graph
Source: RSC Adv. 2025 Apr 23;15(17):13010–30. doi: 10.1039/d4ra08421g (PMC12015462; doi:10.1039/d4ra08421g)
Supplement: RA-015-D4RA08421G-s002 [file RA-015-D4RA08421G-s002.csv]

conc	cond	mean	sd	median	mad	log10conc	readout
0.411522634	(+)-Gnetin_D	1.213713358	0.113348544	1.202273655	0.132152305	-0.385606274	Mm in broth
1.234567901	(+)-Gnetin_D	1.189140247	0.102872813	1.156929008	0.080494563	0.091514981	Mm in broth
3.703703704	(+)-Gnetin_D	1.184684863	0.040793321	1.174815684	0.007968783	0.568636236	Mm in broth
11.11111111	(+)-Gnetin_D	1.107966757	0.068822348	1.098403514	0.057808578	1.045757491	Mm in broth
33.33333333	(+)-Gnetin_D	1.103040624	0.08114929	1.10045722	0.099654448	1.522878745	Mm in broth
100	(+)-Gnetin_D	1.023683793	0.111552329	1.021068882	0.065075789	2	Mm in broth
0.411522634	(+)-Gnetupendin_C	0.974224188	0.0815379	0.956121514	0.089957853	-0.385606274	Mm in broth
1.234567901	(+)-Gnetupendin_C	1.029206983	0.053444276	1.006506925	0.026755463	0.091514981	Mm in broth
3.703703704	(+)-Gnetupendin_C	1.125531356	0.088967384	1.112082478	0.088112465	0.568636236	Mm in broth
11.11111111	(+)-Gnetupendin_C	1.086352509	0.061184468	1.075183347	0.066544174	1.045757491	Mm in broth
33.33333333	(+)-Gnetupendin_C	1.098435107	0.080268459	1.090533266	0.114194291	1.522878745	Mm in broth
100	(+)-Gnetupendin_C	1.090214236	0.086919472	1.09376797	0.061027395	2	Mm in broth
0.411522634	Gnetin_C	1.00110152	0.291832286	1.068220926	0.273780427	-0.385606274	Mm in broth
1.234567901	Gnetin_C	1.135880629	0.117470658	1.105333101	0.119442588	0.091514981	Mm in broth
3.703703704	Gnetin_C	1.075118343	0.137745863	1.108326884	0.135415011	0.568636236	Mm in broth
11.11111111	Gnetin_C	1.030273172	0.109147163	1.058513035	0.097450855	1.045757491	Mm in broth
33.33333333	Gnetin_C	1.006494718	0.124320281	1.019942632	0.032586046	1.522878745	Mm in broth
100	Gnetin_C	0.95575207	0.08443032	0.987060446	0.043158794	2	Mm in broth
0.411522634	(-)-Gnetoline_A	1.145559243	0.12793938	1.121411309	0.145057581	-0.385606274	Mm in broth
1.234567901	(-)-Gnetoline_A	1.126368993	0.066738715	1.149598831	0.031875009	0.091514981	Mm in broth
3.703703704	(-)-Gnetoline_A	1.126342418	0.077012922	1.147801063	0.044153155	0.568636236	Mm in broth
11.11111111	(-)-Gnetoline_A	1.123145727	0.084700255	1.158333662	0.031169532	1.045757491	Mm in broth
33.33333333	(-)-Gnetoline_A	1.098067157	0.154326945	1.084453607	0.204870052	1.522878745	Mm in broth
100	(-)-Gnetoline_A	0.993183955	0.150668425	0.995124214	0.192801205	2	Mm in broth
0.411522634	(-)-Latifolol	1.074349471	0.102376318	1.064783508	0.10375092	-0.385606274	Mm in broth
1.234567901	(-)-Latifolol	1.084874158	0.09292836	1.084239999	0.066138204	0.091514981	Mm in broth
3.703703704	(-)-Latifolol	1.03626129	0.074923373	1.073789093	0.030344495	0.568636236	Mm in broth
11.11111111	(-)-Latifolol	1.136283809	0.092199453	1.158202856	0.083207073	1.045757491	Mm in broth
33.33333333	(-)-Latifolol	0.958173114	0.195464537	1.017470593	0.139891121	1.522878745	Mm in broth
100	(-)-Latifolol	0.910102096	0.338347343	1.01969149	0.208829009	2	Mm in broth
0.411522634	(-)-Gnetin_E	1.337968478	0.223380117	1.351771302	0.312579225	-0.385606274	Mm in broth
1.234567901	(-)-Gnetin_E	1.13632629	0.113505118	1.089985834	0.061227417	0.091514981	Mm in broth
3.703703704	(-)-Gnetin_E	1.128211592	0.09157925	1.136752631	0.088801034	0.568636236	Mm in broth
11.11111111	(-)-Gnetin_E	1.136952209	0.075725941	1.137199386	0.077898157	1.045757491	Mm in broth
33.33333333	(-)-Gnetin_E	1.17711805	0.081356447	1.192057851	0.097848702	1.522878745	Mm in broth
100	(-)-Gnetin_E	1.09992439	0.068383768	1.0962116	0.054620652	2	Mm in broth
0.411522634	Macrostachyol_A	1.178416323	0.157416298	1.173042626	0.131862366	-0.385606274	Mm in broth
1.234567901	Macrostachyol_A	1.175998311	0.140023074	1.226323254	0.098436322	0.091514981	Mm in broth
3.703703704	Macrostachyol_A	1.137705093	0.150856432	1.164234188	0.166044276	0.568636236	Mm in broth
11.11111111	Macrostachyol_A	1.064993399	0.147365068	1.047163178	0.176001141	1.045757491	Mm in broth
33.33333333	Macrostachyol_A	1.11508486	0.143735022	1.141778277	0.067586421	1.522878745	Mm in broth
100	Macrostachyol_A	1.070828269	0.125957821	1.088887033	0.098048293	2	Mm in broth
0.411522634	Gnemonol_B	1.184282508	0.218132358	1.247387388	0.157626413	-0.385606274	Mm in broth
1.234567901	Gnemonol_B	1.112400863	0.140990387	1.164759728	0.088921708	0.091514981	Mm in broth
3.703703704	Gnemonol_B	1.134944334	0.128790574	1.172048189	0.112087355	0.568636236	Mm in broth
11.11111111	Gnemonol_B	1.186718232	0.138287785	1.152927966	0.173868625	1.045757491	Mm in broth
33.33333333	Gnemonol_B	1.174232302	0.155752674	1.200019818	0.047727404	1.522878745	Mm in broth
100	Gnemonol_B	1.135517563	0.217359297	1.151175553	0.12149929	2	Mm in broth
0.411522634	(-)-Gnemontanin_G	0.873965154	0.026037765	0.865877229	0.019193855	-0.385606274	Mm in broth
1.234567901	(-)-Gnemontanin_G	0.938989022	0.056137342	0.967112046	0.012445451	0.091514981	Mm in broth
3.703703704	(-)-Gnemontanin_G	0.926518418	0.04509527	0.923150096	0.059227411	0.568636236	Mm in broth
11.11111111	(-)-Gnemontanin_G	0.813013825	0.060105825	0.786350852	0.022978825	1.045757491	Mm in broth
33.33333333	(-)-Gnemontanin_G	0.891727886	0.028884494	0.879356145	0.012255528	1.522878745	Mm in broth
100	(-)-Gnemontanin_G	0.926083103	0.095781178	0.916772984	0.120796371	2	Mm in broth
0.411522634	(-)-Gnetumontanin_A	1.107380255	0.101479652	1.159377813	0.019192122	-0.385606274	Mm in broth
1.234567901	(-)-Gnetumontanin_A	1.026709457	0.094897966	1.030661904	0.131814324	0.091514981	Mm in broth
3.703703704	(-)-Gnetumontanin_A	0.953458916	0.077415114	0.952250059	0.112076775	0.568636236	Mm in broth
11.11111111	(-)-Gnetumontanin_A	0.963039007	0.032589221	0.962675449	0.047506009	1.045757491	Mm in broth
33.33333333	(-)-Gnetumontanin_A	0.996921901	0.06331498	0.975639851	0.042476429	1.522878745	Mm in broth
100	(-)-Gnetumontanin_A	0.900416589	0.047711373	0.909725166	0.049018509	2	Mm in broth
0.411522634	(-)-Gnetuhainin_M	0.990136718	0.13219322	1.043722596	0.064346437	-0.385606274	Mm in broth
1.234567901	(-)-Gnetuhainin_M	1.076928409	0.170171936	1.06546582	0.226375623	0.091514981	Mm in broth
3.703703704	(-)-Gnetuhainin_M	1.098061544	0.111205733	1.147014408	0.043556455	0.568636236	Mm in broth
11.11111111	(-)-Gnetuhainin_M	0.88740334	0.165462014	0.911378549	0.190056411	1.045757491	Mm in broth
33.33333333	(-)-Gnetuhainin_M	0.92242121	0.108829774	0.967110948	0.051417873	1.522878745	Mm in broth
100	(-)-Gnetuhainin_M	0.867932717	0.119554987	0.835472777	0.100095046	2	Mm in broth
