# Supplementary material for: Prioritization of novel anti-infective stilbene derivatives by combining metabolomic data organization and a stringent 3R-infection model in a knowledge graph
Source: RSC Adv. 2025 Apr 23;15(17):13010–30. doi: 10.1039/d4ra08421g (PMC12015462; doi:10.1039/d4ra08421g)
Supplement: RA-015-D4RA08421G-s003 [file RA-015-D4RA08421G-s003.csv]

X	well	rlu_t0	rfu_t0	plate_idx	br	plate_in_br	rlu_t_end	rfu_t_end	row	col	quads	Species	Famille	Organe	PF_Code	jlw_lab_code	cond	srlu	srlu_error_scale	srfu	srfu_error_scale
857	D17	467	1198	3	1	2	1415	1718	D	17	3	Gnetum_edule	Gnetaceae	RACINES	V113056	VGF141_B09	extract	0.479059958	0.092032419	1.280314961	0.120137017
1460	M20	313	1236	4	1	3	832	1630	M	20	2	Stauntonia_brunoniana	Lardizabalaceae	RACINES	V113270	VGF143_G10	extract	0.093639576	0.110526699	0.364	0.042040338
3031	O7	612	1368	8	1	7	2264	2620	O	7	1	Ampelocissus_arachnoidea	Vitaceae	PARTIES	V114227	VGF154_H04	extract	0.611379695	0.125902267	1.200458716	0.031176889
3881	B17	675	1339	11	2	2	2731	2463	B	17	3	Gnetum_edule	Gnetaceae	BRANCHES	V113055	VGF141_A09	extract	0.805571456	0.088072983	1.093023256	0.034165624
6091	N19	547	1395	16	2	7	1035	2843	N	19	3	Shorea_roxburghii	Dipterocarpaceae	ECORCES	V114434	VGF156_G10	extract	0.197384067	0.096389421	1.462750716	0.064747848
7003	D19	695	1345	19	3	2	796	1464	D	19	3	Holoptelea_integrifolia	Ulmaceae	RACINES	V113067	VGF141_B10	extract	0.15942029	0.087717633	NA	NA
7510	I22	NA	NA	20	3	3	1232	2123	I	22	2	Rheum_rhabarbarum	Polygonaceae	RACINES	V112928	VGF143_E11	extract	0.616624685	0.138835721	0.739744758	0.06309591
9211	P19	723	1282	24	3	7	1445	2655	P	19	3	Shorea_roxburghii	Dipterocarpaceae	FEUILLES	V114435	VGF156_H10	extract	1.053639847	0.122581326	1.16826087	0.060532724
1395	K3	535	1256	4	1	3	2119	2369	K	3	1	Parashorea_dussaudii	Dipterocarpaceae	BRANCHES	V113088	VGF142_F02	extract	0.662102473	0.110526699	1.208571429	0.042040338
4390	G22	555	1239	12	2	3	2115	2236	G	22	2	Rheum_officinale	Polygonaceae	RACINES	V112927	VGF143_D11	extract	0.613711002	0.122498855	0.878384798	0.02383198
7447	G7	NA	NA	20	3	3	1601	2335	G	7	1	Hopea_chinensis	Dipterocarpaceae	RACINES	V113102	VGF142_D04	extract	0.988413098	0.138835721	0.932999088	0.06309591
1255	E7	558	1278	4	1	3	2339	2160	E	7	1	Hopea_chinensis	Dipterocarpaceae	BRANCHES	V113101	VGF142_C04	extract	0.759275618	0.110526699	0.969714286	0.042040338
4027	H19	651	1334	11	2	2	2947	2332	H	19	3	Hopea_helferi	Dipterocarpaceae	BRANCHES	V113069	VGF141_D10	extract	0.887998474	0.088072983	0.968675842	0.034165624
4075	J19	648	1319	11	2	2	2743	2409	J	19	3	Hopea_helferi	Dipterocarpaceae	RACINES	V113070	VGF141_E10	extract	0.810150735	0.088072983	1.041765543	0.034165624
