# Supplementary material for: Prioritization of novel anti-infective stilbene derivatives by combining metabolomic data organization and a stringent 3R-infection model in a knowledge graph
Source: RSC Adv. 2025 Apr 23;15(17):13010–30. doi: 10.1039/d4ra08421g (PMC12015462; doi:10.1039/d4ra08421g)
Supplement: RA-015-D4RA08421G-s004 [file RA-015-D4RA08421G-s004.csv]

X	well	rlu_t0	plate_idx	br	plate_in_br	rlu_t_end	row	col	quads	Species	Famille	Organe	PF_Code	jlw_lab_code	cond	srlu	srlu_error_scale
857	D17	244	3	1	2	6659	D	17	3	Gnetum_edule	Gnetaceae	RACINES	V113056	VGF141_B09	extract	0.69516545	0.099609855
1460	M20	248	4	1	3	5425	M	20	2	Stauntonia_brunoniana	Lardizabalaceae	RACINES	V113270	VGF143_G10	extract	0.523748395	0.0830256
3031	O7	262	8	1	7	20424	O	7	1	Ampelocissus_arachnoidea	Vitaceae	PARTIES	V114227	VGF154_H04	extract	1.530594372	0.08136589
3881	B17	374	11	2	2	13422	B	17	3	Gnetum_edule	Gnetaceae	BRANCHES	V113055	VGF141_A09	extract	0.793733523	0.066043131
6091	N19	384	16	2	7	16935	N	19	3	Shorea_roxburghii	Dipterocarpaceae	ECORCES	V114434	VGF156_G10	extract	0.889614911	0.103959949
7003	D19	NA	19	3	2	20276	D	19	3	Holoptelea_integrifolia	Ulmaceae	RACINES	V113067	VGF141_B10	extract	0.980272694	0.064100805
7510	I22	NA	20	3	3	17857	I	22	2	Rheum_rhabarbarum	Polygonaceae	RACINES	V112928	VGF143_E11	extract	0.983259022	0.119184528
9211	P19	NA	24	3	7	23327	P	19	3	Shorea_roxburghii	Dipterocarpaceae	FEUILLES	V114435	VGF156_H10	extract	1.378190533	0.144774605
1395	K3	280	4	1	3	7311	K	3	1	Parashorea_dussaudii	Dipterocarpaceae	BRANCHES	V113088	VGF142_F02	extract	0.717432606	0.0830256
4390	G22	254	12	2	3	11862	G	22	2	Rheum_officinale	Polygonaceae	RACINES	V112927	VGF143_D11	extract	0.653969334	0.077775332
7447	G7	NA	20	3	3	16034	G	7	1	Hopea_chinensis	Dipterocarpaceae	RACINES	V113102	VGF142_D04	extract	0.88101848	0.119184528
1255	E7	323	4	1	3	8231	E	7	1	Hopea_chinensis	Dipterocarpaceae	BRANCHES	V113101	VGF142_C04	extract	0.811912709	0.0830256
4027	H19	296	11	2	2	17172	H	19	3	Hopea_helferi	Dipterocarpaceae	BRANCHES	V113069	VGF141_D10	extract	1.020999364	0.066043131
4075	J19	276	11	2	2	17838	J	19	3	Hopea_helferi	Dipterocarpaceae	RACINES	V113070	VGF141_E10	extract	1.061361777	0.066043131
