# Supplementary material for: Prioritization of novel anti-infective stilbene derivatives by combining metabolomic data organization and a stringent 3R-infection model in a knowledge graph
Source: RSC Adv. 2025 Apr 23;15(17):13010–30. doi: 10.1039/d4ra08421g (PMC12015462; doi:10.1039/d4ra08421g)
Supplement: RA-015-D4RA08421G-s005 [file RA-015-D4RA08421G-s005.txt]

rfu = relative fluorescence unit
rlu = relative luminescence unit
in_cellulo data files refer to the experiments where a bioluminescent M. marinum (rlu) is incubated in a fluorescent D. discoideum (rfu), where both readouts are recorded.
in-vitro data files refer to the experiments where a bioluminescent M. marinum (rlu) is grown in broth.
Concentrations indicated for isolated compounds are in uM.
