# Supplementary material for: Prioritization of novel anti-infective stilbene derivatives by combining metabolomic data organization and a stringent 3R-infection model in a knowledge graph
Source: RSC Adv. 2025 Apr 23;15(17):13010–30. doi: 10.1039/d4ra08421g (PMC12015462; doi:10.1039/d4ra08421g)
Supplement: RA-015-D4RA08421G-s006 [file RA-015-D4RA08421G-s006.csv]

plate_idx	br	plate_in_br	quads	idx	well	row	col	plant	fr_nr	cond	rlu_auc	rfu_auc	srlu	srfu	srlu_error_scale	srfu_error_scale
1	1	1	2	2	A2	A	2	Stauntonia_brunoniana	fraction_01	fraction	30505.15764	108048.6515	0.749821017	NA	0.11920114	NA
5	2	1	2	1538	A2	A	2	Stauntonia_brunoniana	fraction_01	fraction	56039.90403	110375.5719	1.033633018	0.812365423	0.093110815	0.103224845
9	3	1	2	3074	A2	A	2	Stauntonia_brunoniana	fraction_01	fraction	54342.23528	162460.4956	0.770875627	1.019920116	0.080933289	0.022421157
1	1	1	2	4	A4	A	4	Stauntonia_brunoniana	fraction_02	fraction	31269.47667	91424.50139	0.799938549	NA	0.11920114	NA
5	2	1	2	1540	A4	A	4	Stauntonia_brunoniana	fraction_02	fraction	52574.50486	108173.799	0.918141526	0.756160716	0.093110815	0.103224845
9	3	1	2	3076	A4	A	4	Stauntonia_brunoniana	fraction_02	fraction	60713.31361	149104.6793	0.96018141	0.750648478	0.080933289	0.022421157
1	1	1	2	6	A6	A	6	Stauntonia_brunoniana	fraction_03	fraction	30844.01583	92548.81583	0.772040451	NA	0.11920114	NA
5	2	1	2	1542	A6	A	6	Stauntonia_brunoniana	fraction_03	fraction	52349.77875	101619.9596	0.91065207	0.58886071	0.093110815	0.103224845
9	3	1	2	3078	A6	A	6	Stauntonia_brunoniana	fraction_03	fraction	55012.74611	149358.0342	0.790798718	0.755756461	0.080933289	0.022421157
1	1	1	2	8	A8	A	8	Stauntonia_brunoniana	fraction_04	fraction	28518.28319	86729.12236	0.619538715	NA	0.11920114	NA
5	2	1	2	1544	A8	A	8	Stauntonia_brunoniana	fraction_04	fraction	54827.19639	103459.4571	0.993217064	0.635817604	0.093110815	0.103224845
9	3	1	2	3080	A8	A	8	Stauntonia_brunoniana	fraction_04	fraction	54073.57208	150766.5089	0.762892756	0.78415325	0.080933289	0.022421157
1	1	1	2	10	A10	A	10	Stauntonia_brunoniana	fraction_05	fraction	27793.95347	78708.70361	0.572043342	NA	0.11920114	NA
5	2	1	2	1546	A10	A	10	Stauntonia_brunoniana	fraction_05	fraction	54847.57	109992.9424	0.993896056	0.802598029	0.093110815	0.103224845
9	3	1	2	3082	A10	A	10	Stauntonia_brunoniana	fraction_05	fraction	50513.07514	146514.7331	0.657098629	0.698431597	0.080933289	0.022421157
1	1	1	2	12	A12	A	12	Stauntonia_brunoniana	fraction_06	fraction	27206.14069	78112.54986	0.533499587	NA	0.11920114	NA
5	2	1	2	1548	A12	A	12	Stauntonia_brunoniana	fraction_06	fraction	50835.25833	134048.1701	0.86017759	1.416656367	0.093110815	0.103224845
9	3	1	2	3084	A12	A	12	Stauntonia_brunoniana	fraction_06	fraction	55269.94111	150210.3244	0.798440832	0.772939806	0.080933289	0.022421157
1	1	1	2	14	A14	A	14	Stauntonia_brunoniana	fraction_07	fraction	26927.97181	79674.05653	0.51525964	NA	0.11920114	NA
5	2	1	2	1550	A14	A	14	Stauntonia_brunoniana	fraction_07	fraction	48457.47403	121292.8821	0.780933081	1.091051843	0.093110815	0.103224845
9	3	1	2	3086	A14	A	14	Stauntonia_brunoniana	fraction_07	fraction	51790.96583	163025.1249	0.695068983	1.03130382	0.080933289	0.022421157
1	1	1	2	16	A16	A	16	Stauntonia_brunoniana	fraction_08	fraction	28343.41833	87637.87	0.608072567	NA	0.11920114	NA
5	2	1	2	1552	A16	A	16	Stauntonia_brunoniana	fraction_08	fraction	55844.70167	119754.9229	1.027127501	1.051792325	0.093110815	0.103224845
9	3	1	2	3088	A16	A	16	Stauntonia_brunoniana	fraction_08	fraction	64915.46097	153395.0336	1.08504109	0.837147926	0.080933289	0.022421157
1	1	1	2	18	A18	A	18	Stauntonia_brunoniana	fraction_09	fraction	28065.33278	96576.50778	0.589838085	NA	0.11920114	NA
5	2	1	2	1554	A18	A	18	Stauntonia_brunoniana	fraction_09	fraction	55709.41806	118337.8633	1.022618899	1.015619014	0.093110815	0.103224845
9	3	1	2	3090	A18	A	18	Stauntonia_brunoniana	fraction_09	fraction	61696.48319	156209.3768	0.989394627	0.893888958	0.080933289	0.022421157
1	1	1	2	20	A20	A	20	Stauntonia_brunoniana	fraction_10	fraction	30587.84306	100006.4183	0.755242822	NA	0.11920114	NA
5	2	1	2	1556	A20	A	20	Stauntonia_brunoniana	fraction_10	fraction	49224.135	95940.11069	0.806483621	0.44387108	0.093110815	0.103224845
9	3	1	2	3092	A20	A	20	Stauntonia_brunoniana	fraction_10	fraction	61533.98542	161247.4547	0.984566281	0.995463543	0.080933289	0.022421157
1	1	1	2	22	A22	A	22	Stauntonia_brunoniana	fraction_11	fraction	29285.32125	98752.11389	0.669834537	NA	0.11920114	NA
5	2	1	2	1558	A22	A	22	Stauntonia_brunoniana	fraction_11	fraction	45669.76722	87291.90472	0.688027069	0.223108133	0.093110815	0.103224845
9	3	1	2	3094	A22	A	22	Stauntonia_brunoniana	fraction_11	fraction	60485.54639	155847.3135	0.953413694	0.886589263	0.080933289	0.022421157
1	1	1	2	24	A24	A	24	Stauntonia_brunoniana	fraction_12	fraction	30890.80875	109766.9179	0.775108732	NA	0.11920114	NA
5	2	1	2	1560	A24	A	24	Stauntonia_brunoniana	fraction_12	fraction	43724.87486	119978.0567	0.623209566	1.057488266	0.093110815	0.103224845
9	3	1	2	3096	A24	A	24	Stauntonia_brunoniana	fraction_12	fraction	51198.84556	148547.0365	0.677475134	0.739405633	0.080933289	0.022421157
1	1	1	2	50	C2	C	2	Stauntonia_brunoniana	fraction_13	fraction	30030.23792	101818.1572	0.718679827	NA	0.11920114	NA
5	2	1	2	1586	C2	C	2	Stauntonia_brunoniana	fraction_13	fraction	45950.09861	111253.9243	0.697369684	0.834787143	0.093110815	0.103224845
9	3	1	2	3122	C2	C	2	Stauntonia_brunoniana	fraction_13	fraction	50941.38458	163602.0406	0.669825118	1.042935234	0.080933289	0.022421157
1	1	1	2	52	C4	C	4	Stauntonia_brunoniana	fraction_14	fraction	31285.96194	92997.89931	0.801019513	NA	0.11920114	NA
5	2	1	2	1588	C4	C	4	Stauntonia_brunoniana	fraction_14	fraction	47585.87861	119984.7758	0.751885387	1.057659786	0.093110815	0.103224845
9	3	1	2	3124	C4	C	4	Stauntonia_brunoniana	fraction_14	fraction	58220.91722	154884.7997	0.88612408	0.867183661	0.080933289	0.022421157
1	1	1	2	54	C6	C	6	Stauntonia_brunoniana	fraction_15	fraction	29672.31875	87588.15903	0.695210537	NA	0.11920114	NA
5	2	1	2	1590	C6	C	6	Stauntonia_brunoniana	fraction_15	fraction	46029.58806	114512.9858	0.700018832	0.91798128	0.093110815	0.103224845
9	3	1	2	3126	C6	C	6	Stauntonia_brunoniana	fraction_15	fraction	56056.37653	153053.5326	0.821808426	0.830262797	0.080933289	0.022421157
1	1	1	2	56	C8	C	8	Stauntonia_brunoniana	fraction_16	fraction	30883.79306	79284.31958	0.774648703	NA	0.11920114	NA
5	2	1	2	1592	C8	C	8	Stauntonia_brunoniana	fraction_16	fraction	58244.21681	121196.5178	1.107096235	1.08859195	0.093110815	0.103224845
9	3	1	2	3128	C8	C	8	Stauntonia_brunoniana	fraction_16	fraction	66805.94708	158493.4908	1.141213678	0.939939841	0.080933289	0.022421157
1	1	1	2	58	C10	C	10	Stauntonia_brunoniana	fraction_17	fraction	33473.82222	77739.37819	0.944480754	NA	0.11920114	NA
5	2	1	2	1594	C10	C	10	Stauntonia_brunoniana	fraction_17	fraction	70588.38167	118521.2733	1.518490693	1.020300925	0.093110815	0.103224845
9	3	1	2	3130	C10	C	10	Stauntonia_brunoniana	fraction_17	fraction	61250.08056	147908.1978	0.97613053	0.726525764	0.080933289	0.022421157
1	1	1	2	60	C12	C	12	Stauntonia_brunoniana	fraction_18	fraction	32288.33847	78017.55403	0.866746827	NA	0.11920114	NA
5	2	1	2	1596	C12	C	12	Stauntonia_brunoniana	fraction_18	fraction	61811.94639	133869.6121	1.225998096	1.412098312	0.093110815	0.103224845
9	3	1	2	3132	C12	C	12	Stauntonia_brunoniana	fraction_18	fraction	64897.50153	149663.6536	1.084507456	0.76191817	0.080933289	0.022421157
1	1	1	2	62	C14	C	14	Stauntonia_brunoniana	fraction_19	fraction	31358.85375	77184.4625	0.805799136	NA	0.11920114	NA
5	2	1	2	1598	C14	C	14	Stauntonia_brunoniana	fraction_19	fraction	66225.01	131864.6563	1.373072437	1.360917759	0.093110815	0.103224845
9	3	1	2	3134	C14	C	14	Stauntonia_brunoniana	fraction_19	fraction	70472.79264	150548.8989	1.250167772	0.779765933	0.080933289	0.022421157
1	1	1	2	64	C16	C	16	Stauntonia_brunoniana	fraction_20	fraction	28431.60819	75062.5625	0.613855307	NA	0.11920114	NA
5	2	1	2	1600	C16	C	16	Stauntonia_brunoniana	fraction_20	fraction	61127.46681	122331.0768	1.203186419	1.117553863	0.093110815	0.103224845
9	3	1	2	3136	C16	C	16	Stauntonia_brunoniana	fraction_20	fraction	65112.18028	150166.101	1.090886271	0.7720482	0.080933289	0.022421157
1	1	1	2	66	C18	C	18	Stauntonia_brunoniana	fraction_21	fraction	31649.405	79179.51222	0.824851012	NA	0.11920114	NA
5	2	1	2	1602	C18	C	18	Stauntonia_brunoniana	fraction_21	fraction	60521.54694	106100.3161	1.182992904	0.703230872	0.093110815	0.103224845
9	3	1	2	3138	C18	C	18	Stauntonia_brunoniana	fraction_21	fraction	75376.06583	147964.4531	1.395860217	0.727659948	0.080933289	0.022421157
1	1	1	2	68	C20	C	20	Stauntonia_brunoniana	fraction_22	fraction	33593.51667	86851.57986	0.952329296	NA	0.11920114	NA
5	2	1	2	1604	C20	C	20	Stauntonia_brunoniana	fraction_22	fraction	51328.17861	108934.0344	0.876605163	0.775567263	0.093110815	0.103224845
9	3	1	2	3140	C20	C	20	Stauntonia_brunoniana	fraction_22	fraction	72846.75292	153570.0106	1.320705974	0.840675702	0.080933289	0.022421157
1	1	1	2	70	C22	C	22	Stauntonia_brunoniana	fraction_23	fraction	40131.07917	92170.48486	1.381006958	NA	0.11920114	NA
5	2	1	2	1606	C22	C	22	Stauntonia_brunoniana	fraction_23	fraction	62500.40681	98963.92139	1.248942443	0.521059964	0.093110815	0.103224845
9	3	1	2	3142	C22	C	22	Stauntonia_brunoniana	fraction_23	fraction	77592.7475	148036.3774	1.461725152	0.729110041	0.080933289	0.022421157
1	1	1	2	72	C24	C	24	Stauntonia_brunoniana	fraction_24	fraction	21644.77375	103126.5126	0.168832514	NA	0.11920114	NA
5	2	1	2	1608	C24	C	24	Stauntonia_brunoniana	fraction_24	fraction	50551.65444	139999.5531	0.850725912	1.568577452	0.093110815	0.103224845
9	3	1	2	3144	C24	C	24	Stauntonia_brunoniana	fraction_24	fraction	41093.85625	175031.0401	0.37722252	1.273359596	0.080933289	0.022421157
1	1	1	2	98	E2	E	2	Stauntonia_brunoniana	fraction_25	fraction	13925.76819	92653.05236	-0.33731412	NA	0.11920114	NA
5	2	1	2	1634	E2	E	2	Stauntonia_brunoniana	fraction_25	fraction	29898.17917	157887.8438	0.162406746	2.025212249	0.093110815	0.103224845
9	3	1	2	3170	E2	E	2	Stauntonia_brunoniana	fraction_25	fraction	28387.57708	139525.5539	-0.000323008	0.557520126	0.080933289	0.022421157
1	1	1	2	100	E4	E	4	Stauntonia_brunoniana	fraction_26	fraction	16569.58111	87009.0025	-0.163955389	NA	0.11920114	NA
5	2	1	2	1636	E4	E	4	Stauntonia_brunoniana	fraction_26	fraction	37839.93125	161807.495	0.427081824	2.125269275	0.093110815	0.103224845
9	3	1	2	3172	E4	E	4	Stauntonia_brunoniana	fraction_26	fraction	51320.09472	165135.4118	0.681077847	1.073850109	0.080933289	0.022421157
1	1	1	2	102	E6	E	6	Stauntonia_brunoniana	fraction_27	fraction	24916.51472	81638.73278	0.383365418	NA	0.11920114	NA
5	2	1	2	1638	E6	E	6	Stauntonia_brunoniana	fraction_27	fraction	76440.46236	134883.956	1.713523211	1.437991491	0.093110815	0.103224845
9	3	1	2	3174	E6	E	6	Stauntonia_brunoniana	fraction_27	fraction	68008.40333	159085.6699	1.176942625	0.951878985	0.080933289	0.022421157
1	1	1	2	104	E8	E	8	Stauntonia_brunoniana	fraction_28	fraction	36351.58917	79435.61875	1.133180197	NA	0.11920114	NA
5	2	1	2	1640	E8	E	8	Stauntonia_brunoniana	fraction_28	fraction	73851.89708	129884.5365	1.627253997	1.310371199	0.093110815	0.103224845
9	3	1	2	3176	E8	E	8	Stauntonia_brunoniana	fraction_28	fraction	73152.35083	155257.8914	1.329786298	0.874705703	0.080933289	0.022421157
1	1	1	2	106	E10	E	10	Stauntonia_brunoniana	fraction_29	fraction	45518.96528	77737.89431	1.734298635	NA	0.11920114	NA
5	2	1	2	1642	E10	E	10	Stauntonia_brunoniana	fraction_29	fraction	83030.11222	124998.1672	1.933136726	1.18563674	0.093110815	0.103224845
9	3	1	2	3178	E10	E	10	Stauntonia_brunoniana	fraction_29	fraction	101249.4375	150363.2025	2.16464356	0.776022038	0.080933289	0.022421157
1	1	1	2	108	E12	E	12	Stauntonia_brunoniana	fraction_30	fraction	42193.93278	80144.795	1.516271326	NA	0.11920114	NA
5	2	1	2	1644	E12	E	12	Stauntonia_brunoniana	fraction_30	fraction	83413.00306	135151.3789	1.945897344	1.444818002	0.093110815	0.103224845
9	3	1	2	3180	E12	E	12	Stauntonia_brunoniana	fraction_30	fraction	95772.21556	147949.5788	2.001897203	0.727360061	0.080933289	0.022421157
1	1	1	2	110	E14	E	14	Stauntonia_brunoniana	fraction_31	fraction	42361.59139	79298.00458	1.52726495	NA	0.11920114	NA
5	2	1	2	1646	E14	E	14	Stauntonia_brunoniana	fraction_31	fraction	81251.27833	124046.7619	1.873853461	1.161350196	0.093110815	0.103224845
9	3	1	2	3182	E14	E	14	Stauntonia_brunoniana	fraction_31	fraction	96875.36167	149984.6842	2.034675318	0.768390588	0.080933289	0.022421157
1	1	1	2	112	E16	E	16	Stauntonia_brunoniana	fraction_32	fraction	41808.00222	77116.88819	1.490965288	NA	0.11920114	NA
5	2	1	2	1648	E16	E	16	Stauntonia_brunoniana	fraction_32	fraction	76347.94389	121327.4351	1.710439845	1.09193388	0.093110815	0.103224845
9	3	1	2	3184	E16	E	16	Stauntonia_brunoniana	fraction_32	fraction	90784.95347	148134.0446	1.853709171	0.731079147	0.080933289	0.022421157
1	1	1	2	114	E18	E	18	Stauntonia_brunoniana	fraction_33	fraction	41871.49278	81061.67861	1.495128458	NA	0.11920114	NA
5	2	1	2	1650	E18	E	18	Stauntonia_brunoniana	fraction_33	fraction	81745.77167	126511.4318	1.890333459	1.224265879	0.093110815	0.103224845
9	3	1	2	3186	E18	E	18	Stauntonia_brunoniana	fraction_33	fraction	71761.47486	153008.0438	1.288458778	0.829345678	0.080933289	0.022421157
1	1	1	2	116	E20	E	20	Stauntonia_brunoniana	fraction_34	fraction	42031.35639	86437.06292	1.505610952	NA	0.11920114	NA
5	2	1	2	1652	E20	E	20	Stauntonia_brunoniana	fraction_34	fraction	79326.45833	132206.1996	1.80970491	1.369636344	0.093110815	0.103224845
9	3	1	2	3188	E20	E	20	Stauntonia_brunoniana	fraction_34	fraction	71333.35236	153673.1853	1.275737845	0.842755847	0.080933289	0.022421157
1	1	1	2	118	E22	E	22	Stauntonia_brunoniana	fraction_35	fraction	48931.02542	87549.61125	1.958032476	NA	0.11920114	NA
5	2	1	2	1654	E22	E	22	Stauntonia_brunoniana	fraction_35	fraction	83478.84194	106596.229	1.948091559	0.715890052	0.093110815	0.103224845
9	3	1	2	3190	E22	E	22	Stauntonia_brunoniana	fraction_35	fraction	78070.39764	142970.8782	1.475917715	0.626982606	0.080933289	0.022421157
1	1	1	2	120	E24	E	24	Stauntonia_brunoniana	fraction_36	fraction	45978.73014	115182.1367	1.764446099	NA	0.11920114	NA
5	2	1	2	1656	E24	E	24	Stauntonia_brunoniana	fraction_36	fraction	75193.01861	110049.355	1.671949606	0.804038076	0.093110815	0.103224845
9	3	1	2	3192	E24	E	24	Stauntonia_brunoniana	fraction_36	fraction	80612.07069	146791.6174	1.551439218	0.704013966	0.080933289	0.022421157
1	1	1	2	146	G2	G	2	Stauntonia_brunoniana	fraction_37	fraction	38870.09042	96487.05097	1.298322057	NA	0.11920114	NA
5	2	1	2	1682	G2	G	2	Stauntonia_brunoniana	fraction_37	fraction	65517.28111	131697.9035	1.349485929	1.356661057	0.093110815	0.103224845
9	3	1	2	3218	G2	G	2	Stauntonia_brunoniana	fraction_37	fraction	55779.80056	155552.6476	0.81359044	0.880648395	0.080933289	0.022421157
1	1	1	2	148	G4	G	4	Stauntonia_brunoniana	fraction_38	fraction	37768.56569	87436.775	1.226093448	NA	0.11920114	NA
5	2	1	2	1684	G4	G	4	Stauntonia_brunoniana	fraction_38	fraction	68492.79167	124688.1435	1.448650884	1.177722757	0.093110815	0.103224845
9	3	1	2	3220	G4	G	4	Stauntonia_brunoniana	fraction_38	fraction	71239.83667	153184.3057	1.272959184	0.832899361	0.080933289	0.022421157
1	1	1	2	150	G6	G	6	Stauntonia_brunoniana	fraction_39	fraction	41110.15347	81317.86847	1.445206311	NA	0.11920114	NA
5	2	1	2	1686	G6	G	6	Stauntonia_brunoniana	fraction_39	fraction	77522.40736	99878.29347	1.749581234	0.54440116	0.093110815	0.103224845
9	3	1	2	3222	G6	G	6	Stauntonia_brunoniana	fraction_39	fraction	85629.66111	144252.5557	1.700528405	0.652822988	0.080933289	0.022421157
1	1	1	2	152	G8	G	8	Stauntonia_brunoniana	fraction_40	fraction	42939.94292	82793.89875	1.565188317	NA	0.11920114	NA
5	2	1	2	1688	G8	G	8	Stauntonia_brunoniana	fraction_40	fraction	71889.53403	101629.5826	1.561854248	0.589106358	0.093110815	0.103224845
9	3	1	2	3224	G8	G	8	Stauntonia_brunoniana	fraction_40	fraction	88921.89264	150480.1771	1.798351479	0.778380407	0.080933289	0.022421157
1	1	1	2	154	G10	G	10	Stauntonia_brunoniana	fraction_41	fraction	42977.42139	78854.74694	1.567645836	NA	0.11920114	NA
5	2	1	2	1690	G10	G	10	Stauntonia_brunoniana	fraction_41	fraction	72240.62347	120677.4888	1.573555019	1.075342684	0.093110815	0.103224845
9	3	1	2	3226	G10	G	10	Stauntonia_brunoniana	fraction_41	fraction	85348.60167	150078.2368	1.6921772	0.770276738	0.080933289	0.022421157
1	1	1	2	156	G12	G	12	Stauntonia_brunoniana	fraction_42	fraction	48001.63403	74980.04889	1.897090905	NA	0.11920114	NA
5	2	1	2	1692	G12	G	12	Stauntonia_brunoniana	fraction_42	fraction	77114.79958	122976.8731	1.735996874	1.134039119	0.093110815	0.103224845
9	3	1	2	3228	G12	G	12	Stauntonia_brunoniana	fraction_42	fraction	82940.70069	164377.1199	1.620630508	1.0585619	0.080933289	0.022421157
1	1	1	2	158	G14	G	14	Stauntonia_brunoniana	fraction_43	fraction	34061.81264	79295.30028	0.983036157	NA	0.11920114	NA
5	2	1	2	1694	G14	G	14	Stauntonia_brunoniana	fraction_43	fraction	67029.18819	138536.8931	1.399873315	1.531240098	0.093110815	0.103224845
9	3	1	2	3230	G14	G	14	Stauntonia_brunoniana	fraction_43	fraction	84502.12681	158808.7439	1.667025636	0.946295776	0.080933289	0.022421157
1	1	1	2	160	G16	G	16	Stauntonia_brunoniana	fraction_44	fraction	20682.23569	73560.80611	0.105717467	NA	0.11920114	NA
5	2	1	2	1696	G16	G	16	Stauntonia_brunoniana	fraction_44	fraction	38772.03417	137688.9219	0.458146054	1.50959392	0.093110815	0.103224845
9	3	1	2	3232	G16	G	16	Stauntonia_brunoniana	fraction_44	fraction	52473.79736	158284.296	0.715358164	0.935722185	0.080933289	0.022421157
1	1	1	2	162	G18	G	18	Stauntonia_brunoniana	fraction_45	fraction	28773.02736	79277.35319	0.636242668	NA	0.11920114	NA
5	2	1	2	1698	G18	G	18	Stauntonia_brunoniana	fraction_45	fraction	55998.62347	112529.0303	1.032257259	0.867336802	0.093110815	0.103224845
9	3	1	2	3234	G18	G	18	Stauntonia_brunoniana	fraction_45	fraction	51732.98917	149158.1125	0.693346305	0.751725765	0.080933289	0.022421157
1	1	1	2	164	G20	G	20	Stauntonia_brunoniana	fraction_46	fraction	41735.45181	84663.7575	1.48620805	NA	0.11920114	NA
5	2	1	2	1700	G20	G	20	Stauntonia_brunoniana	fraction_46	fraction	82666.34028	127701.1683	1.921013285	1.25463631	0.093110815	0.103224845
9	3	1	2	3236	G20	G	20	Stauntonia_brunoniana	fraction_46	fraction	74527.64389	156433.771	1.370650798	0.898413054	0.080933289	0.022421157
1	1	1	2	166	G22	G	22	Stauntonia_brunoniana	fraction_47	fraction	43328.48528	81551.87222	1.590665615	NA	0.11920114	NA
5	2	1	2	1702	G22	G	22	Stauntonia_brunoniana	fraction_47	fraction	79514.99028	115158.9765	1.815988122	0.934471499	0.093110815	0.103224845
9	3	1	2	3238	G22	G	22	Stauntonia_brunoniana	fraction_47	fraction	79341.32042	146713.2229	1.513681029	0.702433426	0.080933289	0.022421157
1	1	1	2	168	G24	G	24	Stauntonia_brunoniana	fraction_48	fraction	37537.22028	104468.7588	1.210923786	NA	0.11920114	NA
5	2	1	2	1704	G24	G	24	Stauntonia_brunoniana	fraction_48	fraction	77948.06597	109033.3421	1.763767175	0.778102291	0.093110815	0.103224845
9	3	1	2	3240	G24	G	24	Stauntonia_brunoniana	fraction_48	fraction	72898.60792	148695.8708	1.322246758	0.742406337	0.080933289	0.022421157
1	1	1	2	194	I2	I	2	Stauntonia_brunoniana	fraction_49	fraction	40874.74681	89557.22931	1.429770347	NA	0.11920114	NA
5	2	1	2	1730	I2	I	2	Stauntonia_brunoniana	fraction_49	fraction	66832.13806	116564.6553	1.393306217	0.970354292	0.093110815	0.103224845
9	3	1	2	3266	I2	I	2	Stauntonia_brunoniana	fraction_49	fraction	70066.27875	152730.1839	1.238088902	0.823743641	0.080933289	0.022421157
1	1	1	2	196	I4	I	4	Stauntonia_brunoniana	fraction_50	fraction	40548.31319	95810.98931	1.408365612	NA	0.11920114	NA
5	2	1	2	1732	I4	I	4	Stauntonia_brunoniana	fraction_50	fraction	60969.37875	104931.3542	1.197917812	0.673390754	0.093110815	0.103224845
9	3	1	2	3268	I4	I	4	Stauntonia_brunoniana	fraction_50	fraction	80120.76625	149417.1858	1.53684094	0.75694904	0.080933289	0.022421157
1	1	1	2	198	I6	I	6	Stauntonia_brunoniana	fraction_51	fraction	40549.77125	89071.22375	1.408461218	NA	0.11920114	NA
5	2	1	2	1734	I6	I	6	Stauntonia_brunoniana	fraction_51	fraction	78169.64097	125839.331	1.771151614	1.207109146	0.093110815	0.103224845
9	3	1	2	3270	I6	I	6	Stauntonia_brunoniana	fraction_51	fraction	82961.45389	151456.3744	1.621247154	0.798061889	0.080933289	0.022421157
1	1	1	2	200	I8	I	8	Stauntonia_brunoniana	fraction_52	fraction	45375.7225	84034.41569	1.724905994	NA	0.11920114	NA
5	2	1	2	1736	I8	I	8	Stauntonia_brunoniana	fraction_52	fraction	74224.6425	102026.0271	1.639676498	0.599226404	0.093110815	0.103224845
9	3	1	2	3272	I8	I	8	Stauntonia_brunoniana	fraction_52	fraction	90004.17306	159485.1961	1.830509606	0.959933984	0.080933289	0.022421157
1	1	1	2	202	I10	I	10	Stauntonia_brunoniana	fraction_53	fraction	44351.35861	81741.92681	1.657736936	NA	0.11920114	NA
5	2	1	2	1738	I10	I	10	Stauntonia_brunoniana	fraction_53	fraction	78064.86611	116773.9117	1.767659778	0.975695984	0.093110815	0.103224845
9	3	1	2	3274	I10	I	10	Stauntonia_brunoniana	fraction_53	fraction	84430.41722	155379.3636	1.664894907	0.87715475	0.080933289	0.022421157
1	1	1	2	204	I12	I	12	Stauntonia_brunoniana	fraction_54	fraction	49425.35889	82009.26792	1.990446654	NA	0.11920114	NA
5	2	1	2	1740	I12	I	12	Stauntonia_brunoniana	fraction_54	fraction	92753.93444	119909.1488	2.257202924	1.055729252	0.093110815	0.103224845
9	3	1	2	3276	I12	I	12	Stauntonia_brunoniana	fraction_54	fraction	89664.11903	160652.7618	1.820405477	0.983473716	0.080933289	0.022421157
1	1	1	2	206	I14	I	14	Stauntonia_brunoniana	fraction_55	fraction	48312.86167	79370.92292	1.917498562	NA	0.11920114	NA
5	2	1	2	1742	I14	I	14	Stauntonia_brunoniana	fraction_55	fraction	79844.25944	111983.6676	1.826961688	0.853415318	0.093110815	0.103224845
9	3	1	2	3278	I14	I	14	Stauntonia_brunoniana	fraction_55	fraction	85622.79917	161792.6911	1.700324514	1.006456259	0.080933289	0.022421157
1	1	1	2	208	I16	I	16	Stauntonia_brunoniana	fraction_56	fraction	46946.87931	81498.27569	1.827929074	NA	0.11920114	NA
5	2	1	2	1744	I16	I	16	Stauntonia_brunoniana	fraction_56	fraction	74446.52014	111965.9135	1.647071022	0.852962107	0.093110815	0.103224845
9	3	1	2	3280	I16	I	16	Stauntonia_brunoniana	fraction_56	fraction	84623.14306	160005.5594	1.670621428	0.970425225	0.080933289	0.022421157
1	1	1	2	210	I18	I	18	Stauntonia_brunoniana	fraction_57	fraction	35997.45333	84917.03986	1.109958986	NA	0.11920114	NA
5	2	1	2	1746	I18	I	18	Stauntonia_brunoniana	fraction_57	fraction	76474.63944	111023.8758	1.714662232	0.828914691	0.093110815	0.103224845
9	3	1	2	3282	I18	I	18	Stauntonia_brunoniana	fraction_57	fraction	78570.22278	155365.204	1.490769171	0.876869273	0.080933289	0.022421157
1	1	1	2	212	I20	I	20	Stauntonia_brunoniana	fraction_58	fraction	29961.18875	81903.20722	0.714152171	NA	0.11920114	NA
5	2	1	2	1748	I20	I	20	Stauntonia_brunoniana	fraction_58	fraction	69544.7275	121865.6542	1.48370879	1.105673009	0.093110815	0.103224845
9	3	1	2	3284	I20	I	20	Stauntonia_brunoniana	fraction_58	fraction	60489.92931	161755.2878	0.953543925	1.005702157	0.080933289	0.022421157
1	1	1	2	214	I22	I	22	Stauntonia_brunoniana	fraction_59	fraction	43704.21236	93921.96833	1.615302597	NA	0.11920114	NA
5	2	1	2	1750	I22	I	22	Stauntonia_brunoniana	fraction_59	fraction	70337.59583	113906.0076	1.510132744	0.902486934	0.093110815	0.103224845
9	3	1	2	3286	I22	I	22	Stauntonia_brunoniana	fraction_59	fraction	76953.88403	154811.9417	1.442742408	0.865714743	0.080933289	0.022421157
1	1	1	2	216	I24	I	24	Stauntonia_brunoniana	fraction_60	fraction	40869.15389	124519.091	1.429403611	NA	0.11920114	NA
5	2	1	2	1752	I24	I	24	Stauntonia_brunoniana	fraction_60	fraction	59868.82625	115708.184	1.161239656	0.948491131	0.093110815	0.103224845
9	3	1	2	3288	I24	I	24	Stauntonia_brunoniana	fraction_60	fraction	66812.86819	155741.2901	1.141419327	0.884451687	0.080933289	0.022421157
1	1	1	2	242	K2	K	2	Stauntonia_brunoniana	fraction_61	fraction	37776.73292	96160.79931	1.226628985	NA	0.11920114	NA
5	2	1	2	1778	K2	K	2	Stauntonia_brunoniana	fraction_61	fraction	63012.46986	122151.9726	1.266007988	1.112981867	0.093110815	0.103224845
9	3	1	2	3314	K2	K	2	Stauntonia_brunoniana	fraction_61	fraction	68571.03972	161093.2915	1.193660411	0.992355401	0.080933289	0.022421157
1	1	1	2	244	K4	K	4	Stauntonia_brunoniana	fraction_62	fraction	40476.97028	85941.48944	1.403687551	NA	0.11920114	NA
5	2	1	2	1780	K4	K	4	Stauntonia_brunoniana	fraction_62	fraction	69399.92472	125229.4003	1.478882942	1.191539431	0.093110815	0.103224845
9	3	1	2	3316	K4	K	4	Stauntonia_brunoniana	fraction_62	fraction	72725.28681	158664.3451	1.317096815	0.943384499	0.080933289	0.022421157
1	1	1	2	246	K6	K	6	Stauntonia_brunoniana	fraction_63	fraction	37901.81292	81480.34542	1.234830666	NA	0.11920114	NA
5	2	1	2	1782	K6	K	6	Stauntonia_brunoniana	fraction_63	fraction	68671.93736	122146.3022	1.454621279	1.112837118	0.093110815	0.103224845
9	3	1	2	3318	K6	K	6	Stauntonia_brunoniana	fraction_63	fraction	71783.49111	160748.79	1.289112954	0.985409776	0.080933289	0.022421157
1	1	1	2	248	K8	K	8	Stauntonia_brunoniana	fraction_64	fraction	41688.62139	85341.08625	1.48313731	NA	0.11920114	NA
5	2	1	2	1784	K8	K	8	Stauntonia_brunoniana	fraction_64	fraction	66599.66792	132725.0383	1.385558676	1.382880752	0.093110815	0.103224845
9	3	1	2	3320	K8	K	8	Stauntonia_brunoniana	fraction_64	fraction	68154.07931	157449.8522	1.181271139	0.91889865	0.080933289	0.022421157
1	1	1	2	250	K10	K	10	Stauntonia_brunoniana	fraction_65	fraction	40256.64569	80754.76278	1.389240541	NA	0.11920114	NA
5	2	1	2	1786	K10	K	10	Stauntonia_brunoniana	fraction_65	fraction	74537.45042	130309.9493	1.650101459	1.32123072	0.093110815	0.103224845
9	3	1	2	3322	K10	K	10	Stauntonia_brunoniana	fraction_65	fraction	72239.56653	164795.6142	1.302664461	1.066999321	0.080933289	0.022421157
1	1	1	2	252	K12	K	12	Stauntonia_brunoniana	fraction_66	fraction	43268.96667	85595.96833	1.586762892	NA	0.11920114	NA
5	2	1	2	1788	K12	K	12	Stauntonia_brunoniana	fraction_66	fraction	72812.10278	121712.8558	1.592600732	1.101772523	0.093110815	0.103224845
9	3	1	2	3324	K12	K	12	Stauntonia_brunoniana	fraction_66	fraction	75308.48653	168880.9014	1.393852212	1.149364334	0.080933289	0.022421157
1	1	1	2	254	K14	K	14	Stauntonia_brunoniana	fraction_67	fraction	39292.69792	81261.40833	1.326033057	NA	0.11920114	NA
5	2	1	2	1790	K14	K	14	Stauntonia_brunoniana	fraction_67	fraction	67800.23514	105232.7874	1.425570026	0.681085446	0.093110815	0.103224845
9	3	1	2	3326	K14	K	14	Stauntonia_brunoniana	fraction_67	fraction	75447.52083	156910.1669	1.397983381	0.908017852	0.080933289	0.022421157
1	1	1	2	256	K16	K	16	Stauntonia_brunoniana	fraction_68	fraction	38275.21389	84258.8225	1.259315121	NA	0.11920114	NA
5	2	1	2	1792	K16	K	16	Stauntonia_brunoniana	fraction_68	fraction	67471.05583	102459.7636	1.414599454	0.610298406	0.093110815	0.103224845
9	3	1	2	3328	K16	K	16	Stauntonia_brunoniana	fraction_68	fraction	74026.30167	159262.0213	1.355754264	0.955434472	0.080933289	0.022421157
1	1	1	2	258	K18	K	18	Stauntonia_brunoniana	fraction_69	fraction	38332.71764	84462.68792	1.263085727	NA	0.11920114	NA
5	2	1	2	1794	K18	K	18	Stauntonia_brunoniana	fraction_69	fraction	61605.51111	107938.3092	1.21911822	0.750149361	0.093110815	0.103224845
9	3	1	2	3330	K18	K	18	Stauntonia_brunoniana	fraction_69	fraction	71461.39708	163889.7158	1.279542476	1.048735164	0.080933289	0.022421157
1	1	1	2	260	K20	K	20	Stauntonia_brunoniana	fraction_70	fraction	41088.13222	87658.34306	1.443762345	NA	0.11920114	NA
5	2	1	2	1796	K20	K	20	Stauntonia_brunoniana	fraction_70	fraction	61108.54722	111965.7808	1.202555885	0.852958721	0.093110815	0.103224845
9	3	1	2	3332	K20	K	20	Stauntonia_brunoniana	fraction_70	fraction	68777.61278	160618.1069	1.199798379	0.982775026	0.080933289	0.022421157
1	1	1	2	262	K22	K	22	Stauntonia_brunoniana	fraction_71	fraction	42542.13736	93541.98361	1.539103617	NA	0.11920114	NA
5	2	1	2	1798	K22	K	22	Stauntonia_brunoniana	fraction_71	fraction	67110.49097	104207.0299	1.402582895	0.654900911	0.093110815	0.103224845
9	3	1	2	3334	K22	K	22	Stauntonia_brunoniana	fraction_71	fraction	68391.96236	154829.8551	1.188339431	0.866075903	0.080933289	0.022421157
1	1	1	2	264	K24	K	24	Stauntonia_brunoniana	fraction_72	fraction	37492.98153	107800.9172	1.208022986	NA	0.11920114	NA
5	2	1	2	1800	K24	K	24	Stauntonia_brunoniana	fraction_72	fraction	55618.55014	129378.1174	1.01959054	1.297443825	0.093110815	0.103224845
9	3	1	2	3336	K24	K	24	Stauntonia_brunoniana	fraction_72	fraction	59114.55708	154129.014	0.912677073	0.851945982	0.080933289	0.022421157
1	1	1	2	290	M2	M	2	Stauntonia_brunoniana	fraction_73	fraction	41099.14708	107316.1674	1.444484606	NA	0.11920114	NA
5	2	1	2	1826	M2	M	2	Stauntonia_brunoniana	fraction_73	fraction	61229.55139	121901.3957	1.206588595	1.106585384	0.093110815	0.103224845
9	3	1	2	3362	M2	M	2	Stauntonia_brunoniana	fraction_73	fraction	66894.18653	162632.6119	1.143835563	1.023390219	0.080933289	0.022421157
1	1	1	2	292	M4	M	4	Stauntonia_brunoniana	fraction_74	fraction	39897.05028	89432.01472	1.365661337	NA	0.11920114	NA
5	2	1	2	1828	M4	M	4	Stauntonia_brunoniana	fraction_74	fraction	61017.79028	112454.5654	1.199531225	0.865435936	0.093110815	0.103224845
9	3	1	2	3364	M4	M	4	Stauntonia_brunoniana	fraction_74	fraction	64028.72111	158453.6497	1.05869312	0.939136589	0.080933289	0.022421157
1	1	1	2	294	M6	M	6	Stauntonia_brunoniana	fraction_75	fraction	42191.01764	85279.16944	1.516080177	NA	0.11920114	NA
5	2	1	2	1830	M6	M	6	Stauntonia_brunoniana	fraction_75	fraction	65660.29222	119896.6199	1.354252066	1.055409426	0.093110815	0.103224845
9	3	1	2	3366	M6	M	6	Stauntonia_brunoniana	fraction_75	fraction	72704.72764	160439.0538	1.316485934	0.979165067	0.080933289	0.022421157
1	1	1	2	296	M8	M	8	Stauntonia_brunoniana	fraction_76	fraction	44756.18694	85503.69708	1.68428213	NA	0.11920114	NA
5	2	1	2	1832	M8	M	8	Stauntonia_brunoniana	fraction_76	fraction	68305.42236	125624.5989	1.44240642	1.201627675	0.093110815	0.103224845
9	3	1	2	3368	M8	M	8	Stauntonia_brunoniana	fraction_76	fraction	69818.46833	162118.8867	1.230725636	1.013032811	0.080933289	0.022421157
1	1	1	2	298	M10	M	10	Stauntonia_brunoniana	fraction_77	fraction	42482.86861	84252.05528	1.535217277	NA	0.11920114	NA
5	2	1	2	1834	M10	M	10	Stauntonia_brunoniana	fraction_77	fraction	72696.45611	133136.8603	1.588746571	1.39339334	0.093110815	0.103224845
9	3	1	2	3370	M10	M	10	Stauntonia_brunoniana	fraction_77	fraction	69430.35944	160363.5703	1.219193639	0.977643216	0.080933289	0.022421157
1	1	1	2	300	M12	M	12	Stauntonia_brunoniana	fraction_78	fraction	43775.85736	79565.13083	1.620000466	NA	0.11920114	NA
5	2	1	2	1836	M12	M	12	Stauntonia_brunoniana	fraction_78	fraction	75317.92875	116962.5399	1.676112491	0.9805111	0.093110815	0.103224845
9	3	1	2	3372	M12	M	12	Stauntonia_brunoniana	fraction_78	fraction	72167.86139	160797.315	1.300533864	0.986388107	0.080933289	0.022421157
1	1	1	2	302	M14	M	14	Stauntonia_brunoniana	fraction_79	fraction	44814.035	78254.38	1.688075312	NA	0.11920114	NA
5	2	1	2	1838	M14	M	14	Stauntonia_brunoniana	fraction_79	fraction	73097.14083	107068.2368	1.602100206	0.727939005	0.093110815	0.103224845
9	3	1	2	3374	M14	M	14	Stauntonia_brunoniana	fraction_79	fraction	77514.14347	163963.969	1.459389566	1.050232211	0.080933289	0.022421157
1	1	1	2	304	M16	M	16	Stauntonia_brunoniana	fraction_80	fraction	40081.5475	86850.19194	1.377759093	NA	0.11920114	NA
5	2	1	2	1840	M16	M	16	Stauntonia_brunoniana	fraction_80	fraction	62075.03819	111395.8143	1.234766167	0.838409173	0.093110815	0.103224845
9	3	1	2	3376	M16	M	16	Stauntonia_brunoniana	fraction_80	fraction	74701.34528	160378.6949	1.37581204	0.977948149	0.080933289	0.022421157
1	1	1	2	306	M18	M	18	Stauntonia_brunoniana	fraction_81	fraction	44041.60042	88042.54764	1.637425632	NA	0.11920114	NA
5	2	1	2	1842	M18	M	18	Stauntonia_brunoniana	fraction_81	fraction	60147.35819	98853.68111	1.170522301	0.518245858	0.093110815	0.103224845
9	3	1	2	3378	M18	M	18	Stauntonia_brunoniana	fraction_81	fraction	71298.96833	162914.7803	1.274716181	1.029079121	0.080933289	0.022421157
1	1	1	2	308	M20	M	20	Stauntonia_brunoniana	fraction_82	fraction	47137.015	94989.00597	1.840396554	NA	0.11920114	NA
5	2	1	2	1844	M20	M	20	Stauntonia_brunoniana	fraction_82	fraction	67743.62028	92873.85292	1.42368322	0.365598649	0.093110815	0.103224845
9	3	1	2	3380	M20	M	20	Stauntonia_brunoniana	fraction_82	fraction	72294.32125	160936.2651	1.304291405	0.989189533	0.080933289	0.022421157
1	1	1	2	310	M22	M	22	Stauntonia_brunoniana	fraction_83	fraction	48117.26236	97885.97667	1.904672826	NA	0.11920114	NA
5	2	1	2	1846	M22	M	22	Stauntonia_brunoniana	fraction_83	fraction	65963.46639	111189.3907	1.364355963	0.833139792	0.093110815	0.103224845
9	3	1	2	3382	M22	M	22	Stauntonia_brunoniana	fraction_83	fraction	72794.08139	152299.2294	1.319140929	0.815055006	0.080933289	0.022421157
1	1	1	2	312	M24	M	24	Stauntonia_brunoniana	fraction_84	fraction	37597.55153	100899.8738	1.214879796	NA	0.11920114	NA
5	2	1	2	1848	M24	M	24	Stauntonia_brunoniana	fraction_84	fraction	59533.33375	149420.0606	1.150058685	1.809054958	0.093110815	0.103224845
9	3	1	2	3384	M24	M	24	Stauntonia_brunoniana	fraction_84	fraction	60371.50778	149071.7965	0.95002523	0.749985516	0.080933289	0.022421157
1	1	1	2	338	O2	O	2	Stauntonia_brunoniana	fraction_85	fraction	38851.92778	114116.3533	1.297131106	NA	0.11920114	NA
5	2	1	2	1874	O2	O	2	Stauntonia_brunoniana	fraction_85	fraction	57101.29875	122610.6599	1.069006161	1.124690786	0.093110815	0.103224845
9	3	1	2	3410	O2	O	2	Stauntonia_brunoniana	fraction_85	fraction	63749.05847	157925.3149	1.050383419	0.928484631	0.080933289	0.022421157
1	1	1	2	340	O4	O	4	Stauntonia_brunoniana	fraction_86	fraction	39269.25778	101464.5283	1.324496052	NA	0.11920114	NA
5	2	1	2	1876	O4	O	4	Stauntonia_brunoniana	fraction_86	fraction	64041.24306	110919.3129	1.300293952	0.826245511	0.093110815	0.103224845
9	3	1	2	3412	O4	O	4	Stauntonia_brunoniana	fraction_86	fraction	67543.88111	154730.7832	1.163140135	0.864078476	0.080933289	0.022421157
1	1	1	2	342	O6	O	6	Stauntonia_brunoniana	fraction_87	fraction	39145.3175	100698.9533	1.316369104	NA	0.11920114	NA
5	2	1	2	1878	O6	O	6	Stauntonia_brunoniana	fraction_87	fraction	59260.37	113354.9538	1.140961611	0.888420169	0.093110815	0.103224845
9	3	1	2	3414	O6	O	6	Stauntonia_brunoniana	fraction_87	fraction	60162.32764	160129.4392	0.943809797	0.972922811	0.080933289	0.022421157
1	1	1	2	344	O8	O	8	Stauntonia_brunoniana	fraction_88	fraction	35679.61042	94578.70611	1.089117555	NA	0.11920114	NA
5	2	1	2	1880	O8	O	8	Stauntonia_brunoniana	fraction_88	fraction	58044.74542	108592.4404	1.100448444	0.766847385	0.093110815	0.103224845
9	3	1	2	3416	O8	O	8	Stauntonia_brunoniana	fraction_88	fraction	63073.33375	160282.3331	1.030305405	0.976005362	0.080933289	0.022421157
1	1	1	2	346	O10	O	10	Stauntonia_brunoniana	fraction_89	fraction	38280.49097	96856.23333	1.259661147	NA	0.11920114	NA
5	2	1	2	1882	O10	O	10	Stauntonia_brunoniana	fraction_89	fraction	64598.96375	128927.6311	1.318881131	1.285944253	0.093110815	0.103224845
9	3	1	2	3418	O10	O	10	Stauntonia_brunoniana	fraction_89	fraction	59257.62722	169146.8239	0.916928159	1.154725698	0.080933289	0.022421157
1	1	1	2	348	O12	O	12	Stauntonia_brunoniana	fraction_90	fraction	39550.11361	89342.36639	1.342912185	NA	0.11920114	NA
5	2	1	2	1884	O12	O	12	Stauntonia_brunoniana	fraction_90	fraction	64069.99	119180.7681	1.301252002	1.037135861	0.093110815	0.103224845
9	3	1	2	3420	O12	O	12	Stauntonia_brunoniana	fraction_90	fraction	69104.06931	161509.1864	1.209498481	1.000740414	0.080933289	0.022421157
1	1	1	2	350	O14	O	14	Stauntonia_brunoniana	fraction_91	fraction	42241.79028	93039.41569	1.519409414	NA	0.11920114	NA
5	2	1	2	1886	O14	O	14	Stauntonia_brunoniana	fraction_91	fraction	62486.64694	111598.1257	1.248483867	0.84357358	0.093110815	0.103224845
9	3	1	2	3422	O14	O	14	Stauntonia_brunoniana	fraction_91	fraction	70981.18639	160300.1254	1.26527383	0.976364081	0.080933289	0.022421157
1	1	1	2	352	O16	O	16	Stauntonia_brunoniana	fraction_92	fraction	40148.99986	97471.63056	1.382182044	NA	0.11920114	NA
5	2	1	2	1888	O16	O	16	Stauntonia_brunoniana	fraction_92	fraction	69357.37681	120999.5736	1.477464946	1.083564551	0.093110815	0.103224845
9	3	1	2	3424	O16	O	16	Stauntonia_brunoniana	fraction_92	fraction	67428.35236	156451.7513	1.159707395	0.898775561	0.080933289	0.022421157
1	1	1	2	354	O18	O	18	Stauntonia_brunoniana	VC DMSO	fraction	38394.96667	95804.13458	1.267167488	NA	0.11920114	NA
1	1	1	2	356	O20	O	20	Stauntonia_brunoniana	VC DMSO	fraction	42102.81611	103328.6182	1.510296672	NA	0.11920114	NA
1	1	1	2	358	O22	O	22	Stauntonia_brunoniana	VC DMSO	fraction	37048.26597	107462.1811	1.178862328	NA	0.11920114	NA
1	1	1	2	360	O24	O	24	Stauntonia_brunoniana	VC DMSO	fraction	34466.53889	123838.7999	1.009574657	NA	0.11920114	NA
5	2	1	2	1890	O18	O	18	Stauntonia_brunoniana	VC DMSO	fraction	58733.04389	99803.67375	1.123387394	0.542496341	0.093110815	0.103224845
5	2	1	2	1892	O20	O	20	Stauntonia_brunoniana	VC DMSO	fraction	63117.34694	108764.5915	1.269503231	0.77124189	0.093110815	0.103224845
5	2	1	2	1894	O22	O	22	Stauntonia_brunoniana	VC DMSO	fraction	58788.32458	127673.4872	1.125229736	1.253929694	0.093110815	0.103224845
5	2	1	2	1896	O24	O	24	Stauntonia_brunoniana	VC DMSO	fraction	45308.53528	135003.6489	0.675988278	1.441046895	0.093110815	0.103224845
9	3	1	2	3426	O18	O	18	Stauntonia_brunoniana	VC DMSO	fraction	66639.42319	158548.7903	1.136265703	0.941054754	0.080933289	0.022421157
9	3	1	2	3428	O20	O	20	Stauntonia_brunoniana	VC DMSO	fraction	70626.72347	158302.3865	1.254741566	0.936086915	0.080933289	0.022421157
9	3	1	2	3430	O22	O	22	Stauntonia_brunoniana	VC DMSO	fraction	59614.29125	167987.5594	0.927525826	1.131353331	0.080933289	0.022421157
9	3	1	2	3432	O24	O	24	Stauntonia_brunoniana	VC DMSO	fraction	46628.49014	167347.2638	0.541674777	1.118444089	0.080933289	0.022421157
