# Supplementary material for: Prioritization of novel anti-infective stilbene derivatives by combining metabolomic data organization and a stringent 3R-infection model in a knowledge graph
Source: RSC Adv. 2025 Apr 23;15(17):13010–30. doi: 10.1039/d4ra08421g (PMC12015462; doi:10.1039/d4ra08421g)
Supplement: RA-015-D4RA08421G-s007 [file RA-015-D4RA08421G-s007.csv]

	X	well	rlu_t0	plate_idx	br	plate_in_br	rlu_tend	row	col	quads	plant	fr_nr	cond	srlu	srlu_error_scale
2	2	A2	592.8	1	1	1	21311.8	A	2	2	Stauntonia_brunoniana	fraction_01	fraction	0.976688547	0.082017646
1538	1538	A2	719.75	5	2	1	29790.2	A	2	2	Stauntonia_brunoniana	fraction_01	fraction	1.026095821	0.035693451
3074	3074	A2	615.25	9	3	1	32831.8	A	2	2	Stauntonia_brunoniana	fraction_01	fraction	1.108860556	0.044176199
4	4	A4	574.4	1	1	1	20842.8	A	4	2	Stauntonia_brunoniana	fraction_02	fraction	0.954556823	0.082017646
1540	1540	A4	859.5	5	2	1	28866	A	4	2	Stauntonia_brunoniana	fraction_02	fraction	0.993468984	0.035693451
3076	3076	A4	775	9	3	1	29120.6	A	4	2	Stauntonia_brunoniana	fraction_02	fraction	0.980621826	0.044176199
6	6	A6	610.6	1	1	1	21112	A	6	2	Stauntonia_brunoniana	fraction_03	fraction	0.967260149	0.082017646
1542	1542	A6	669.75	5	2	1	35691.4	A	6	2	Stauntonia_brunoniana	fraction_03	fraction	1.234424631	0.035693451
3078	3078	A6	674.25	9	3	1	32709.6	A	6	2	Stauntonia_brunoniana	fraction_03	fraction	1.104637994	0.044176199
8	8	A8	515.6	1	1	1	17987.2	A	8	2	Stauntonia_brunoniana	fraction_04	fraction	0.81980341	0.082017646
1544	1544	A8	834.5	5	2	1	29211.4	A	8	2	Stauntonia_brunoniana	fraction_04	fraction	1.005662567	0.035693451
3080	3080	A8	749.75	9	3	1	27942.4	A	8	2	Stauntonia_brunoniana	fraction_04	fraction	0.939909692	0.044176199
10	10	A10	625.8	1	1	1	25583	A	10	2	Stauntonia_brunoniana	fraction_05	fraction	1.178242958	0.082017646
1546	1546	A10	847.25	5	2	1	34095.4	A	10	2	Stauntonia_brunoniana	fraction_05	fraction	1.178081382	0.035693451
3082	3082	A10	762	9	3	1	35710.6	A	10	2	Stauntonia_brunoniana	fraction_05	fraction	1.208336105	0.044176199
12	12	A12	584	1	1	1	25750	A	12	2	Stauntonia_brunoniana	fraction_06	fraction	1.186123551	0.082017646
1548	1548	A12	740.5	5	2	1	36126.4	A	12	2	Stauntonia_brunoniana	fraction_06	fraction	1.249781343	0.035693451
3084	3084	A12	800.75	9	3	1	33655.8	A	12	2	Stauntonia_brunoniana	fraction_06	fraction	1.13733348	0.044176199
14	14	A14	558.2	1	1	1	26979	A	14	2	Stauntonia_brunoniana	fraction_07	fraction	1.244119049	0.082017646
1550	1550	A14	593.5	5	2	1	33066.4	A	14	2	Stauntonia_brunoniana	fraction_07	fraction	1.141754813	0.035693451
3086	3086	A14	740.75	9	3	1	28645.2	A	14	2	Stauntonia_brunoniana	fraction_07	fraction	0.964194608	0.044176199
16	16	A16	579.4	1	1	1	21989.6	A	16	2	Stauntonia_brunoniana	fraction_08	fraction	1.008673371	0.082017646
1552	1552	A16	742.75	5	2	1	30051.6	A	16	2	Stauntonia_brunoniana	fraction_08	fraction	1.035323969	0.035693451
3088	3088	A16	752.75	9	3	1	29959	A	16	2	Stauntonia_brunoniana	fraction_08	fraction	1.009592334	0.044176199
18	18	A18	519	1	1	1	22822.4	A	18	2	Stauntonia_brunoniana	fraction_09	fraction	1.047972517	0.082017646
1554	1554	A18	715.25	5	2	1	33511	A	18	2	Stauntonia_brunoniana	fraction_09	fraction	1.157450433	0.035693451
3090	3090	A18	769	9	3	1	31292	A	18	2	Stauntonia_brunoniana	fraction_09	fraction	1.055653508	0.044176199
20	20	A20	507	1	1	1	23905.4	A	20	2	Stauntonia_brunoniana	fraction_10	fraction	1.099078395	0.082017646
1556	1556	A20	693	5	2	1	31984.4	A	20	2	Stauntonia_brunoniana	fraction_10	fraction	1.103557197	0.035693451
3092	3092	A20	774.5	9	3	1	32040.4	A	20	2	Stauntonia_brunoniana	fraction_10	fraction	1.08151411	0.044176199
22	22	A22	554.2	1	1	1	22560.6	A	22	2	Stauntonia_brunoniana	fraction_11	fraction	1.035618391	0.082017646
1558	1558	A22	716	5	2	1	30392.6	A	22	2	Stauntonia_brunoniana	fraction_11	fraction	1.04736222	0.035693451
3094	3094	A22	738.5	9	3	1	30869.6	A	22	2	Stauntonia_brunoniana	fraction_11	fraction	1.041057679	0.044176199
24	24	A24	583	1	1	1	23197	A	24	2	Stauntonia_brunoniana	fraction_12	fraction	1.065649583	0.082017646
1560	1560	A24	668.25	5	2	1	28964.2	A	24	2	Stauntonia_brunoniana	fraction_12	fraction	0.996935718	0.035693451
3096	3096	A24	781	9	3	1	30412.4	A	24	2	Stauntonia_brunoniana	fraction_12	fraction	1.025259353	0.044176199
50	50	C2	543.6	1	1	1	16805.8	C	2	2	Stauntonia_brunoniana	fraction_13	fraction	0.764054117	0.082017646
1586	1586	C2	667.75	5	2	1	27945.4	C	2	2	Stauntonia_brunoniana	fraction_13	fraction	0.960969238	0.035693451
3122	3122	C2	758.75	9	3	1	27337.4	C	2	2	Stauntonia_brunoniana	fraction_13	fraction	0.919004208	0.044176199
52	52	C4	539.4	1	1	1	19799.8	C	4	2	Stauntonia_brunoniana	fraction_14	fraction	0.905338512	0.082017646
1588	1588	C4	673.25	5	2	1	26806.8	C	4	2	Stauntonia_brunoniana	fraction_14	fraction	0.920773484	0.035693451
3124	3124	C4	779.5	9	3	1	30561.8	C	4	2	Stauntonia_brunoniana	fraction_14	fraction	1.030421798	0.044176199
54	54	C6	532	1	1	1	16134.2	C	6	2	Stauntonia_brunoniana	fraction_15	fraction	0.732361865	0.082017646
1590	1590	C6	719.25	5	2	1	27353.6	C	6	2	Stauntonia_brunoniana	fraction_15	fraction	0.940077048	0.035693451
3126	3126	C6	638.5	9	3	1	28665.2	C	6	2	Stauntonia_brunoniana	fraction_15	fraction	0.964885698	0.044176199
56	56	C8	605.6	1	1	1	17551.2	C	8	2	Stauntonia_brunoniana	fraction_16	fraction	0.799228929	0.082017646
1592	1592	C8	769	5	2	1	29028.8	C	8	2	Stauntonia_brunoniana	fraction_16	fraction	0.999216278	0.035693451
3128	3128	C8	812.5	9	3	1	27504.2	C	8	2	Stauntonia_brunoniana	fraction_16	fraction	0.924767902	0.044176199
58	58	C10	511.4	1	1	1	17403.2	C	10	2	Stauntonia_brunoniana	fraction_17	fraction	0.792244931	0.082017646
1594	1594	C10	790.75	5	2	1	28781.2	C	10	2	Stauntonia_brunoniana	fraction_17	fraction	0.990475308	0.035693451
3130	3130	C10	642.5	9	3	1	29526.4	C	10	2	Stauntonia_brunoniana	fraction_17	fraction	0.99464405	0.044176199
60	60	C12	595.4	1	1	1	18348.6	C	12	2	Stauntonia_brunoniana	fraction_18	fraction	0.836857578	0.082017646
1596	1596	C12	666.75	5	2	1	30332.8	C	12	2	Stauntonia_brunoniana	fraction_18	fraction	1.045251113	0.035693451
3132	3132	C12	685.5	9	3	1	30761.6	C	12	2	Stauntonia_brunoniana	fraction_18	fraction	1.037325791	0.044176199
62	62	C14	565	1	1	1	19390	C	14	2	Stauntonia_brunoniana	fraction_19	fraction	0.886000387	0.082017646
1598	1598	C14	679	5	2	1	31294.6	C	14	2	Stauntonia_brunoniana	fraction_19	fraction	1.079205334	0.035693451
3134	3134	C14	817.5	9	3	1	31780.4	C	14	2	Stauntonia_brunoniana	fraction_19	fraction	1.072529935	0.044176199
64	64	C16	479.2	1	1	1	17663.4	C	16	2	Stauntonia_brunoniana	fraction_20	fraction	0.804523554	0.082017646
1600	1600	C16	681.75	5	2	1	29247.2	C	16	2	Stauntonia_brunoniana	fraction_20	fraction	1.006926407	0.035693451
3136	3136	C16	726.25	9	3	1	29724	C	16	2	Stauntonia_brunoniana	fraction_20	fraction	1.001472023	0.044176199
66	66	C18	489	1	1	1	18093.6	C	18	2	Stauntonia_brunoniana	fraction_21	fraction	0.824824338	0.082017646
1602	1602	C18	738.25	5	2	1	28959	C	18	2	Stauntonia_brunoniana	fraction_21	fraction	0.996752144	0.035693451
3138	3138	C18	692.5	9	3	1	30796.4	C	18	2	Stauntonia_brunoniana	fraction_21	fraction	1.038528288	0.044176199
68	68	C20	652.4	1	1	1	22157.8	C	20	2	Stauntonia_brunoniana	fraction_22	fraction	1.01661059	0.082017646
1604	1604	C20	651.25	5	2	1	30485.2	C	20	2	Stauntonia_brunoniana	fraction_22	fraction	1.050631258	0.035693451
3140	3140	C20	757.5	9	3	1	31258	C	20	2	Stauntonia_brunoniana	fraction_22	fraction	1.054478654	0.044176199
70	70	C22	626.6	1	1	1	20620.8	C	22	2	Stauntonia_brunoniana	fraction_23	fraction	0.944080826	0.082017646
1606	1606	C22	736.25	5	2	1	29763	C	22	2	Stauntonia_brunoniana	fraction_23	fraction	1.025135585	0.035693451
3142	3142	C22	692.25	9	3	1	31103.2	C	22	2	Stauntonia_brunoniana	fraction_23	fraction	1.049129615	0.044176199
72	72	C24	566	1	1	1	19254.8	C	24	2	Stauntonia_brunoniana	fraction_24	fraction	0.87962041	0.082017646
1608	1608	C24	768.25	5	2	1	28197.2	C	24	2	Stauntonia_brunoniana	fraction_24	fraction	0.96985848	0.035693451
3144	3144	C24	658.5	9	3	1	30878.6	C	24	2	Stauntonia_brunoniana	fraction_24	fraction	1.04136867	0.044176199
98	98	E2	426.8	1	1	1	5876	E	2	2	Stauntonia_brunoniana	fraction_25	fraction	0.248285853	0.082017646
1634	1634	E2	650	5	2	1	21477	E	2	2	Stauntonia_brunoniana	fraction_25	fraction	0.732616687	0.035693451
3170	3170	E2	624	9	3	1	24181.6	E	2	2	Stauntonia_brunoniana	fraction_25	fraction	0.809957057	0.044176199
100	100	E4	424.6	1	1	1	15125.4	E	4	2	Stauntonia_brunoniana	fraction_26	fraction	0.684757424	0.082017646
1636	1636	E4	640.25	5	2	1	26877.8	E	4	2	Stauntonia_brunoniana	fraction_26	fraction	0.923279982	0.035693451
3172	3172	E4	757.75	9	3	1	28218.6	E	4	2	Stauntonia_brunoniana	fraction_26	fraction	0.94945365	0.044176199
102	102	E6	527.4	1	1	1	16506.4	E	6	2	Stauntonia_brunoniana	fraction_27	fraction	0.749925677	0.082017646
1638	1638	E6	673.75	5	2	1	29564.6	E	6	2	Stauntonia_brunoniana	fraction_27	fraction	1.018131512	0.035693451
3174	3174	E6	730	9	3	1	29250.2	E	6	2	Stauntonia_brunoniana	fraction_27	fraction	0.985100091	0.044176199
104	104	E8	554.4	1	1	1	18354.2	E	8	2	Stauntonia_brunoniana	fraction_28	fraction	0.837121838	0.082017646
1640	1640	E8	674	5	2	1	29779.4	E	8	2	Stauntonia_brunoniana	fraction_28	fraction	1.02571455	0.035693451
3176	3176	E8	794.25	9	3	1	31204.4	E	8	2	Stauntonia_brunoniana	fraction_28	fraction	1.052626532	0.044176199
106	106	E10	518.4	1	1	1	19174.6	E	10	2	Stauntonia_brunoniana	fraction_29	fraction	0.875835838	0.082017646
1642	1642	E10	640	5	2	1	29453.8	E	10	2	Stauntonia_brunoniana	fraction_29	fraction	1.014219963	0.035693451
3178	3178	E10	741.5	9	3	1	29813	E	10	2	Stauntonia_brunoniana	fraction_29	fraction	1.004547375	0.044176199
108	108	E12	629.6	1	1	1	22602.4	E	12	2	Stauntonia_brunoniana	fraction_30	fraction	1.037590898	0.082017646
1644	1644	E12	757.75	5	2	1	33496.4	E	12	2	Stauntonia_brunoniana	fraction_30	fraction	1.156935012	0.035693451
3180	3180	E12	781.25	9	3	1	34606.2	E	12	2	Stauntonia_brunoniana	fraction_30	fraction	1.170174094	0.044176199
110	110	E14	645.8	1	1	1	20848	E	14	2	Stauntonia_brunoniana	fraction_31	fraction	0.954802207	0.082017646
1646	1646	E14	678.25	5	2	1	32727.6	E	14	2	Stauntonia_brunoniana	fraction_31	fraction	1.129794229	0.035693451
3182	3182	E14	816.25	9	3	1	33796	E	14	2	Stauntonia_brunoniana	fraction_31	fraction	1.142178023	0.044176199
112	112	E16	540.4	1	1	1	20371	E	16	2	Stauntonia_brunoniana	fraction_32	fraction	0.932292969	0.082017646
1648	1648	E16	694.75	5	2	1	30045.6	E	16	2	Stauntonia_brunoniana	fraction_32	fraction	1.035112153	0.035693451
3184	3184	E16	688	9	3	1	30550	E	16	2	Stauntonia_brunoniana	fraction_32	fraction	1.030014055	0.044176199
114	114	E18	584.8	1	1	1	19274.4	E	18	2	Stauntonia_brunoniana	fraction_33	fraction	0.880545318	0.082017646
1650	1650	E18	713	5	2	1	30039	E	18	2	Stauntonia_brunoniana	fraction_33	fraction	1.034879154	0.035693451
3186	3186	E18	777.5	9	3	1	30831	E	18	2	Stauntonia_brunoniana	fraction_33	fraction	1.039723875	0.044176199
116	116	E20	496.2	1	1	1	19398.8	E	20	2	Stauntonia_brunoniana	fraction_34	fraction	0.886415652	0.082017646
1652	1652	E20	734.5	5	2	1	30889.2	E	20	2	Stauntonia_brunoniana	fraction_34	fraction	1.064893584	0.035693451
3188	3188	E20	838.25	9	3	1	30749.4	E	20	2	Stauntonia_brunoniana	fraction_34	fraction	1.036904226	0.044176199
118	118	E22	624	1	1	1	21194.4	E	22	2	Stauntonia_brunoniana	fraction_35	fraction	0.971148537	0.082017646
1654	1654	E22	751.5	5	2	1	30635.6	E	22	2	Stauntonia_brunoniana	fraction_35	fraction	1.055940797	0.035693451
3190	3190	E22	735.5	9	3	1	31055.2	E	22	2	Stauntonia_brunoniana	fraction_35	fraction	1.047470998	0.044176199
120	120	E24	593	1	1	1	22123	E	24	2	Stauntonia_brunoniana	fraction_36	fraction	1.014968407	0.082017646
1656	1656	E24	671.5	5	2	1	29719.2	E	24	2	Stauntonia_brunoniana	fraction_36	fraction	1.023589323	0.035693451
3192	3192	E24	662	9	3	1	31093	E	24	2	Stauntonia_brunoniana	fraction_36	fraction	1.048777159	0.044176199
146	146	G2	567.6	1	1	1	20725.6	G	2	2	Stauntonia_brunoniana	fraction_37	fraction	0.949026251	0.082017646
1682	1682	G2	694.25	5	2	1	29028.6	G	2	2	Stauntonia_brunoniana	fraction_37	fraction	0.999209218	0.035693451
3218	3218	G2	684.5	9	3	1	30207	G	2	2	Stauntonia_brunoniana	fraction_37	fraction	1.018161855	0.044176199
148	148	G4	682	1	1	1	20476.4	G	4	2	Stauntonia_brunoniana	fraction_38	fraction	0.937266709	0.082017646
1684	1684	G4	748.5	5	2	1	29479.4	G	4	2	Stauntonia_brunoniana	fraction_38	fraction	1.015123714	0.035693451
3220	3220	G4	694.5	9	3	1	30062.2	G	4	2	Stauntonia_brunoniana	fraction_38	fraction	1.013158361	0.044176199
150	150	G6	645.6	1	1	1	18621	G	6	2	Stauntonia_brunoniana	fraction_39	fraction	0.84971191	0.082017646
1686	1686	G6	749.75	5	2	1	29437.2	G	6	2	Stauntonia_brunoniana	fraction_39	fraction	1.013633937	0.035693451
3222	3222	G6	606.5	9	3	1	30996.4	G	6	2	Stauntonia_brunoniana	fraction_39	fraction	1.045439192	0.044176199
152	152	G8	618.4	1	1	1	20368.2	G	8	2	Stauntonia_brunoniana	fraction_40	fraction	0.93216084	0.082017646
1688	1688	G8	720.25	5	2	1	29110.8	G	8	2	Stauntonia_brunoniana	fraction_40	fraction	1.002111107	0.035693451
3224	3224	G8	844	9	3	1	30732.6	G	8	2	Stauntonia_brunoniana	fraction_40	fraction	1.03632371	0.044176199
154	154	G10	597.4	1	1	1	24102.2	G	10	2	Stauntonia_brunoniana	fraction_41	fraction	1.108365225	0.082017646
1690	1690	G10	765	5	2	1	32375.6	G	10	2	Stauntonia_brunoniana	fraction_41	fraction	1.117367648	0.035693451
3226	3226	G10	815	9	3	1	32413.6	G	10	2	Stauntonia_brunoniana	fraction_41	fraction	1.094409856	0.044176199
156	156	G12	614.8	1	1	1	22857	G	12	2	Stauntonia_brunoniana	fraction_42	fraction	1.049605263	0.082017646
1692	1692	G12	660.25	5	2	1	33903.8	G	12	2	Stauntonia_brunoniana	fraction_42	fraction	1.171317368	0.035693451
3228	3228	G12	670.25	9	3	1	31896.4	G	12	2	Stauntonia_brunoniana	fraction_42	fraction	1.076538259	0.044176199
158	158	G14	668.4	1	1	1	21756	G	14	2	Stauntonia_brunoniana	fraction_43	fraction	0.997649979	0.082017646
1694	1694	G14	716.75	5	2	1	32732.4	G	14	2	Stauntonia_brunoniana	fraction_43	fraction	1.129963682	0.035693451
3230	3230	G14	717	9	3	1	32024.8	G	14	2	Stauntonia_brunoniana	fraction_43	fraction	1.080975059	0.044176199
160	160	G16	622.6	1	1	1	19525.8	G	16	2	Stauntonia_brunoniana	fraction_44	fraction	0.892408677	0.082017646
1696	1696	G16	721.75	5	2	1	30848.4	G	16	2	Stauntonia_brunoniana	fraction_44	fraction	1.06345323	0.035693451
3232	3232	G16	736.25	9	3	1	31279	G	16	2	Stauntonia_brunoniana	fraction_44	fraction	1.055204299	0.044176199
162	162	G18	586.8	1	1	1	19946	G	18	2	Stauntonia_brunoniana	fraction_45	fraction	0.912237569	0.082017646
1698	1698	G18	720.5	5	2	1	29723	G	18	2	Stauntonia_brunoniana	fraction_45	fraction	1.023723473	0.035693451
3234	3234	G18	822.5	9	3	1	30366	G	18	2	Stauntonia_brunoniana	fraction_45	fraction	1.023656024	0.044176199
164	164	G20	577.2	1	1	1	20294.8	G	20	2	Stauntonia_brunoniana	fraction_46	fraction	0.928697154	0.082017646
1700	1700	G20	679.5	5	2	1	30151	G	20	2	Stauntonia_brunoniana	fraction_46	fraction	1.038833066	0.035693451
3236	3236	G20	855.5	9	3	1	30231.4	G	20	2	Stauntonia_brunoniana	fraction_46	fraction	1.019004985	0.044176199
166	166	G22	610.6	1	1	1	25277.8	G	22	2	Stauntonia_brunoniana	fraction_47	fraction	1.163840821	0.082017646
1702	1702	G22	760.25	5	2	1	30925	G	22	2	Stauntonia_brunoniana	fraction_47	fraction	1.066157424	0.035693451
3238	3238	G22	763.75	9	3	1	31898.4	G	22	2	Stauntonia_brunoniana	fraction_47	fraction	1.076607368	0.044176199
168	168	G24	571.4	1	1	1	24647.6	G	24	2	Stauntonia_brunoniana	fraction_48	fraction	1.134102202	0.082017646
1704	1704	G24	763.25	5	2	1	30908	G	24	2	Stauntonia_brunoniana	fraction_48	fraction	1.065557277	0.035693451
3240	3240	G24	764.5	9	3	1	32756.8	G	24	2	Stauntonia_brunoniana	fraction_48	fraction	1.106268967	0.044176199
194	194	I2	511	1	1	1	19556	I	2	2	Stauntonia_brunoniana	fraction_49	fraction	0.89383379	0.082017646
1730	1730	I2	711.25	5	2	1	28529.6	I	2	2	Stauntonia_brunoniana	fraction_49	fraction	0.981593127	0.035693451
3266	3266	I2	696.5	9	3	1	30718.8	I	2	2	Stauntonia_brunoniana	fraction_49	fraction	1.035846858	0.044176199
196	196	I4	586.2	1	1	1	19675	I	4	2	Stauntonia_brunoniana	fraction_50	fraction	0.899449302	0.082017646
1732	1732	I4	703.5	5	2	1	30219.4	I	4	2	Stauntonia_brunoniana	fraction_50	fraction	1.041247777	0.035693451
3268	3268	I4	759.25	9	3	1	30226.6	I	4	2	Stauntonia_brunoniana	fraction_50	fraction	1.018839124	0.044176199
198	198	I6	604	1	1	1	18932.2	I	6	2	Stauntonia_brunoniana	fraction_51	fraction	0.864397182	0.082017646
1734	1734	I6	727	5	2	1	27868	I	6	2	Stauntonia_brunoniana	fraction_51	fraction	0.958236802	0.035693451
3270	3270	I6	779.75	9	3	1	29601	I	6	2	Stauntonia_brunoniana	fraction_51	fraction	0.997221817	0.044176199
200	200	I8	573.4	1	1	1	20024	I	8	2	Stauntonia_brunoniana	fraction_52	fraction	0.915918325	0.082017646
1736	1736	I8	698.75	5	2	1	29207	I	8	2	Stauntonia_brunoniana	fraction_52	fraction	1.005507235	0.035693451
3272	3272	I8	677	9	3	1	31177.4	I	8	2	Stauntonia_brunoniana	fraction_52	fraction	1.05169356	0.044176199
202	202	I10	538.2	1	1	1	20447	I	10	2	Stauntonia_brunoniana	fraction_53	fraction	0.935879347	0.082017646
1738	1738	I10	736.25	5	2	1	31630.6	I	10	2	Stauntonia_brunoniana	fraction_53	fraction	1.091067071	0.035693451
3274	3274	I10	793.5	9	3	1	31867.4	I	10	2	Stauntonia_brunoniana	fraction_53	fraction	1.075536178	0.044176199
204	204	I12	634.8	1	1	1	22273.2	I	12	2	Stauntonia_brunoniana	fraction_54	fraction	1.022056221	0.082017646
1740	1740	I12	797.25	5	2	1	32670.8	I	12	2	Stauntonia_brunoniana	fraction_54	fraction	1.127789031	0.035693451
3276	3276	I12	660.25	9	3	1	31510	I	12	2	Stauntonia_brunoniana	fraction_54	fraction	1.063186393	0.044176199
206	206	I14	641.2	1	1	1	23440	I	14	2	Stauntonia_brunoniana	fraction_55	fraction	1.077116553	0.082017646
1742	1742	I14	720	5	2	1	33186.8	I	14	2	Stauntonia_brunoniana	fraction_55	fraction	1.146005269	0.035693451
3278	3278	I14	803.5	9	3	1	32408.6	I	14	2	Stauntonia_brunoniana	fraction_55	fraction	1.094237084	0.044176199
208	208	I16	706	1	1	1	22787	I	16	2	Stauntonia_brunoniana	fraction_56	fraction	1.04630202	0.082017646
1744	1744	I16	761.25	5	2	1	31178.8	I	16	2	Stauntonia_brunoniana	fraction_56	fraction	1.075117271	0.035693451
3280	3280	I16	792.75	9	3	1	31390.2	I	16	2	Stauntonia_brunoniana	fraction_56	fraction	1.059046762	0.044176199
210	210	I18	614.6	1	1	1	20841	I	18	2	Stauntonia_brunoniana	fraction_57	fraction	0.954471882	0.082017646
1746	1746	I18	714.5	5	2	1	30159	I	18	2	Stauntonia_brunoniana	fraction_57	fraction	1.039115489	0.035693451
3282	3282	I18	732.75	9	3	1	31327.2	I	18	2	Stauntonia_brunoniana	fraction_57	fraction	1.056869827	0.044176199
212	212	I20	647.2	1	1	1	20298	I	20	2	Stauntonia_brunoniana	fraction_58	fraction	0.928848159	0.082017646
1748	1748	I20	724.25	5	2	1	30117.2	I	20	2	Stauntonia_brunoniana	fraction_58	fraction	1.037639832	0.035693451
3284	3284	I20	732	9	3	1	29388.2	I	20	2	Stauntonia_brunoniana	fraction_58	fraction	0.989868615	0.044176199
214	214	I22	638.2	1	1	1	22903.4	I	22	2	Stauntonia_brunoniana	fraction_59	fraction	1.05179484	0.082017646
1750	1750	I22	732.5	5	2	1	30399.2	I	22	2	Stauntonia_brunoniana	fraction_59	fraction	1.047595218	0.035693451
3286	3286	I22	805.25	9	3	1	31358	I	22	2	Stauntonia_brunoniana	fraction_59	fraction	1.057934106	0.044176199
216	216	I24	641.2	1	1	1	24107.4	I	24	2	Stauntonia_brunoniana	fraction_60	fraction	1.108610609	0.082017646
1752	1752	I24	744.5	5	2	1	29997	I	24	2	Stauntonia_brunoniana	fraction_60	fraction	1.033396437	0.035693451
3288	3288	I24	641.25	9	3	1	30898.2	I	24	2	Stauntonia_brunoniana	fraction_60	fraction	1.042045939	0.044176199
242	242	K2	682.6	1	1	1	20771	K	2	2	Stauntonia_brunoniana	fraction_61	fraction	0.95116864	0.082017646
1778	1778	K2	728.75	5	2	1	29372.4	K	2	2	Stauntonia_brunoniana	fraction_61	fraction	1.011346316	0.035693451
3314	3314	K2	789.5	9	3	1	32103	K	2	2	Stauntonia_brunoniana	fraction_61	fraction	1.083677223	0.044176199
244	244	K4	645.2	1	1	1	19254.2	K	4	2	Stauntonia_brunoniana	fraction_62	fraction	0.879592097	0.082017646
1780	1780	K4	772.5	5	2	1	28970.4	K	4	2	Stauntonia_brunoniana	fraction_62	fraction	0.997154595	0.035693451
3316	3316	K4	713	9	3	1	29143.2	K	4	2	Stauntonia_brunoniana	fraction_62	fraction	0.981402758	0.044176199
246	246	K6	694.6	1	1	1	22085.6	K	6	2	Stauntonia_brunoniana	fraction_63	fraction	1.013203532	0.082017646
1782	1782	K6	746.5	5	2	1	29255.8	K	6	2	Stauntonia_brunoniana	fraction_63	fraction	1.007230011	0.035693451
3318	3318	K6	756	9	3	1	29893.2	K	6	2	Stauntonia_brunoniana	fraction_63	fraction	1.007318647	0.044176199
248	248	K8	628.6	1	1	1	19584.8	K	8	2	Stauntonia_brunoniana	fraction_64	fraction	0.895192839	0.082017646
1784	1784	K8	693.25	5	2	1	28513.8	K	8	2	Stauntonia_brunoniana	fraction_64	fraction	0.981035343	0.035693451
3320	3320	K8	710.25	9	3	1	30722.8	K	8	2	Stauntonia_brunoniana	fraction_64	fraction	1.035985076	0.044176199
250	250	K10	672	1	1	1	22070.8	K	10	2	Stauntonia_brunoniana	fraction_65	fraction	1.012505132	0.082017646
1786	1786	K10	811.25	5	2	1	32987.6	K	10	2	Stauntonia_brunoniana	fraction_65	fraction	1.138972954	0.035693451
3322	3322	K10	779	9	3	1	33612.4	K	10	2	Stauntonia_brunoniana	fraction_65	fraction	1.135833813	0.044176199
252	252	K12	734.2	1	1	1	22911.4	K	12	2	Stauntonia_brunoniana	fraction_66	fraction	1.052172354	0.082017646
1788	1788	K12	761	5	2	1	32895.2	K	12	2	Stauntonia_brunoniana	fraction_66	fraction	1.135710976	0.035693451
3324	3324	K12	743.5	9	3	1	31814.8	K	12	2	Stauntonia_brunoniana	fraction_66	fraction	1.07371861	0.044176199
254	254	K14	587	1	1	1	21851.6	K	14	2	Stauntonia_brunoniana	fraction_67	fraction	1.002161264	0.082017646
1790	1790	K14	735	5	2	1	33109.2	K	14	2	Stauntonia_brunoniana	fraction_67	fraction	1.143265773	0.035693451
3326	3326	K14	853.25	9	3	1	32211	K	14	2	Stauntonia_brunoniana	fraction_67	fraction	1.087409111	0.044176199
256	256	K16	602	1	1	1	20666.4	K	16	2	Stauntonia_brunoniana	fraction_68	fraction	0.946232652	0.082017646
1792	1792	K16	759	5	2	1	29792	K	16	2	Stauntonia_brunoniana	fraction_68	fraction	1.026159366	0.035693451
3328	3328	K16	794.5	9	3	1	31513.8	K	16	2	Stauntonia_brunoniana	fraction_68	fraction	1.0633177	0.044176199
258	258	K18	581.4	1	1	1	19762.8	K	18	2	Stauntonia_brunoniana	fraction_69	fraction	0.903592512	0.082017646
1794	1794	K18	703	5	2	1	30236.6	K	18	2	Stauntonia_brunoniana	fraction_69	fraction	1.041854985	0.035693451
3330	3330	K18	736.25	9	3	1	31268	K	18	2	Stauntonia_brunoniana	fraction_69	fraction	1.0548242	0.044176199
260	260	K20	670.6	1	1	1	21532.2	K	20	2	Stauntonia_brunoniana	fraction_70	fraction	0.987089041	0.082017646
1796	1796	K20	749.25	5	2	1	30199.8	K	20	2	Stauntonia_brunoniana	fraction_70	fraction	1.040555842	0.035693451
3332	3332	K20	730.75	9	3	1	31200.2	K	20	2	Stauntonia_brunoniana	fraction_70	fraction	1.052481403	0.044176199
262	262	K22	639.2	1	1	1	23108.4	K	22	2	Stauntonia_brunoniana	fraction_71	fraction	1.061468622	0.082017646
1798	1798	K22	804.5	5	2	1	31678.6	K	22	2	Stauntonia_brunoniana	fraction_71	fraction	1.092761605	0.035693451
3334	3334	K22	679	9	3	1	31396.4	K	22	2	Stauntonia_brunoniana	fraction_71	fraction	1.059261	0.044176199
264	264	K24	614.4	1	1	1	24538.2	K	24	2	Stauntonia_brunoniana	fraction_72	fraction	1.128939706	0.082017646
1800	1800	K24	829.75	5	2	1	30863	K	24	2	Stauntonia_brunoniana	fraction_72	fraction	1.063968651	0.035693451
3336	3336	K24	840.5	9	3	1	33643.8	K	24	2	Stauntonia_brunoniana	fraction_72	fraction	1.136918825	0.044176199
290	290	M2	613	1	1	1	21359	M	2	2	Stauntonia_brunoniana	fraction_73	fraction	0.978915876	0.082017646
1826	1826	M2	686.25	5	2	1	30181	M	2	2	Stauntonia_brunoniana	fraction_73	fraction	1.03989215	0.035693451
3362	3362	M2	716	9	3	1	33052.8	M	2	2	Stauntonia_brunoniana	fraction_73	fraction	1.116497105	0.044176199
292	292	M4	708	1	1	1	20450.8	M	4	2	Stauntonia_brunoniana	fraction_74	fraction	0.936058666	0.082017646
1828	1828	M4	684.5	5	2	1	28989	M	4	2	Stauntonia_brunoniana	fraction_74	fraction	0.997811227	0.035693451
3364	3364	M4	705.75	9	3	1	31254	M	4	2	Stauntonia_brunoniana	fraction_74	fraction	1.054340436	0.044176199
294	294	M6	639.8	1	1	1	21268.6	M	6	2	Stauntonia_brunoniana	fraction_75	fraction	0.974649974	0.082017646
1830	1830	M6	790.5	5	2	1	31114.6	M	6	2	Stauntonia_brunoniana	fraction_75	fraction	1.072850832	0.035693451
3366	3366	M6	695.75	9	3	1	34295.2	M	6	2	Stauntonia_brunoniana	fraction_75	fraction	1.159427639	0.044176199
296	296	M8	657	1	1	1	20296.6	M	8	2	Stauntonia_brunoniana	fraction_76	fraction	0.928782095	0.082017646
1832	1832	M8	760.5	5	2	1	29287	M	8	2	Stauntonia_brunoniana	fraction_76	fraction	1.008331458	0.035693451
3368	3368	M8	821.25	9	3	1	31163.2	M	8	2	Stauntonia_brunoniana	fraction_76	fraction	1.051202886	0.044176199
298	298	M10	703.4	1	1	1	23080.4	M	10	2	Stauntonia_brunoniana	fraction_77	fraction	1.060147325	0.082017646
1834	1834	M10	737	5	2	1	33919.4	M	10	2	Stauntonia_brunoniana	fraction_77	fraction	1.171868091	0.035693451
3370	3370	M10	783	9	3	1	36390.6	M	10	2	Stauntonia_brunoniana	fraction_77	fraction	1.231833178	0.044176199
300	300	M12	666.6	1	1	1	23863.2	M	12	2	Stauntonia_brunoniana	fraction_78	fraction	1.097087012	0.082017646
1836	1836	M12	775.5	5	2	1	34254	M	12	2	Stauntonia_brunoniana	fraction_78	fraction	1.183680404	0.035693451
3372	3372	M12	765.25	9	3	1	34756.8	M	12	2	Stauntonia_brunoniana	fraction_78	fraction	1.175378005	0.044176199
302	302	M14	631.4	1	1	1	23657.6	M	14	2	Stauntonia_brunoniana	fraction_79	fraction	1.087384917	0.082017646
1838	1838	M14	800	5	2	1	32725.4	M	14	2	Stauntonia_brunoniana	fraction_79	fraction	1.129716563	0.035693451
3374	3374	M14	915.5	9	3	1	35168.6	M	14	2	Stauntonia_brunoniana	fraction_79	fraction	1.189607556	0.044176199
304	304	M16	627.8	1	1	1	21443.6	M	16	2	Stauntonia_brunoniana	fraction_80	fraction	0.98290808	0.082017646
1840	1840	M16	756.5	5	2	1	31556.6	M	16	2	Stauntonia_brunoniana	fraction_80	fraction	1.088454665	0.035693451
3376	3376	M16	788.5	9	3	1	31609.6	M	16	2	Stauntonia_brunoniana	fraction_80	fraction	1.066628023	0.044176199
306	306	M18	715.6	1	1	1	21527.2	M	18	2	Stauntonia_brunoniana	fraction_81	fraction	0.986853095	0.082017646
1842	1842	M18	767.5	5	2	1	32197.8	M	18	2	Stauntonia_brunoniana	fraction_81	fraction	1.111090812	0.035693451
3378	3378	M18	768	9	3	1	32569.8	M	18	2	Stauntonia_brunoniana	fraction_81	fraction	1.099807272	0.044176199
308	308	M20	765.6	1	1	1	22895	M	20	2	Stauntonia_brunoniana	fraction_82	fraction	1.051398451	0.082017646
1844	1844	M20	748	5	2	1	30395.6	M	20	2	Stauntonia_brunoniana	fraction_82	fraction	1.047468128	0.035693451
3380	3380	M20	834.5	9	3	1	32209.2	M	20	2	Stauntonia_brunoniana	fraction_82	fraction	1.087346913	0.044176199
310	310	M22	630.8	1	1	1	22868.6	M	22	2	Stauntonia_brunoniana	fraction_83	fraction	1.050152657	0.082017646
1846	1846	M22	741.75	5	2	1	32064.6	M	22	2	Stauntonia_brunoniana	fraction_83	fraction	1.106388481	0.035693451
3382	3382	M22	712	9	3	1	31963	M	22	2	Stauntonia_brunoniana	fraction_83	fraction	1.07883959	0.044176199
312	312	M24	644.4	1	1	1	23033.6	M	24	2	Stauntonia_brunoniana	fraction_84	fraction	1.057938871	0.082017646
1848	1848	M24	797	5	2	1	29673	M	24	2	Stauntonia_brunoniana	fraction_84	fraction	1.021958334	0.035693451
3384	3384	M24	673.75	9	3	1	32674	M	24	2	Stauntonia_brunoniana	fraction_84	fraction	1.103407853	0.044176199
338	338	O2	645	1	1	1	22652.4	O	2	2	Stauntonia_brunoniana	fraction_85	fraction	1.039950357	0.082017646
1874	1874	O2	687	5	2	1	28339	O	2	2	Stauntonia_brunoniana	fraction_85	fraction	0.974864415	0.035693451
3410	3410	O2	656.5	9	3	1	29910.8	O	2	2	Stauntonia_brunoniana	fraction_85	fraction	1.007926807	0.044176199
340	340	O4	624.6	1	1	1	21145.2	O	4	2	Stauntonia_brunoniana	fraction_86	fraction	0.96882683	0.082017646
1876	1876	O4	759.5	5	2	1	29665.2	O	4	2	Stauntonia_brunoniana	fraction_86	fraction	1.021682972	0.035693451
3412	3412	O4	760.25	9	3	1	30301.6	O	4	2	Stauntonia_brunoniana	fraction_86	fraction	1.021430713	0.044176199
342	342	O6	592	1	1	1	21408.2	O	6	2	Stauntonia_brunoniana	fraction_87	fraction	0.981237583	0.082017646
1878	1878	O6	748.75	5	2	1	31086.2	O	6	2	Stauntonia_brunoniana	fraction_87	fraction	1.071848233	0.035693451
3414	3414	O6	741.75	9	3	1	31001	O	6	2	Stauntonia_brunoniana	fraction_87	fraction	1.045598143	0.044176199
344	344	O8	661.6	1	1	1	20795	O	8	2	Stauntonia_brunoniana	fraction_88	fraction	0.95230118	0.082017646
1880	1880	O8	722	5	2	1	32234.6	O	8	2	Stauntonia_brunoniana	fraction_88	fraction	1.112389955	0.035693451
3416	3416	O8	825.5	9	3	1	32644	O	8	2	Stauntonia_brunoniana	fraction_88	fraction	1.102371217	0.044176199
346	346	O10	594.8	1	1	1	22021.8	O	10	2	Stauntonia_brunoniana	fraction_89	fraction	1.010192862	0.082017646
1882	1882	O10	747	5	2	1	32573.6	O	10	2	Stauntonia_brunoniana	fraction_89	fraction	1.1243576	0.035693451
3418	3418	O10	766.75	9	3	1	33072.2	O	10	2	Stauntonia_brunoniana	fraction_89	fraction	1.117167462	0.044176199
348	348	O12	641.8	1	1	1	21177.6	O	12	2	Stauntonia_brunoniana	fraction_90	fraction	0.970355759	0.082017646
1884	1884	O12	804.5	5	2	1	28759.2	O	12	2	Stauntonia_brunoniana	fraction_90	fraction	0.989698647	0.035693451
3420	3420	O12	780.5	9	3	1	33184.4	O	12	2	Stauntonia_brunoniana	fraction_90	fraction	1.121044479	0.044176199
350	350	O14	677.4	1	1	1	25027.6	O	14	2	Stauntonia_brunoniana	fraction_91	fraction	1.152034089	0.082017646
1886	1886	O14	835.75	5	2	1	33270.4	O	14	2	Stauntonia_brunoniana	fraction_91	fraction	1.148956582	0.035693451
3422	3422	O14	796.25	9	3	1	36282.6	O	14	2	Stauntonia_brunoniana	fraction_91	fraction	1.22810129	0.044176199
352	352	O16	638.6	1	1	1	21229.8	O	16	2	Stauntonia_brunoniana	fraction_92	fraction	0.972819034	0.082017646
1888	1888	O16	653.75	5	2	1	32950.2	O	16	2	Stauntonia_brunoniana	fraction_92	fraction	1.137652629	0.035693451
3424	3424	O16	839.5	9	3	1	31953.6	O	16	2	Stauntonia_brunoniana	fraction_92	fraction	1.078514778	0.044176199
354	354	O18	603	1	1	1	23020.4	O	18	2	Stauntonia_brunoniana	VC DMSO	VC DMSO	1.057315974	0.082017646
356	356	O20	646.8	1	1	1	21799.2	O	20	2	Stauntonia_brunoniana	VC DMSO	VC DMSO	0.999688551	0.082017646
358	358	O22	628	1	1	1	23003.8	O	22	2	Stauntonia_brunoniana	VC DMSO	VC DMSO	1.056532634	0.082017646
360	360	O24	623.2	1	1	1	22939.6	O	24	2	Stauntonia_brunoniana	VC DMSO	VC DMSO	1.053503089	0.082017646
1890	1890	O18	760.75	5	2	1	28694.6	O	18	2	Stauntonia_brunoniana	VC DMSO	VC DMSO	0.987418087	0.035693451
1892	1892	O20	746.25	5	2	1	29293	O	20	2	Stauntonia_brunoniana	VC DMSO	VC DMSO	1.008543275	0.035693451
1894	1894	O22	750	5	2	1	31569.4	O	22	2	Stauntonia_brunoniana	VC DMSO	VC DMSO	1.08890654	0.035693451
1896	1896	O24	760.25	5	2	1	29293.4	O	24	2	Stauntonia_brunoniana	VC DMSO	VC DMSO	1.008557396	0.035693451
3426	3426	O18	814.75	9	3	1	33176	O	18	2	Stauntonia_brunoniana	VC DMSO	VC DMSO	1.120754221	0.044176199
3428	3428	O20	754	9	3	1	32656	O	20	2	Stauntonia_brunoniana	VC DMSO	VC DMSO	1.102785872	0.044176199
3430	3430	O22	673.75	9	3	1	30987.8	O	22	2	Stauntonia_brunoniana	VC DMSO	VC DMSO	1.045142023	0.044176199
3432	3432	O24	765.75	9	3	1	28722.6	O	24	2	Stauntonia_brunoniana	VC DMSO	VC DMSO	0.966869127	0.044176199
